# Supplementary material for: International Comparative Study of Statistics Learning Trajectories Based on PISA Data on Cognitive Diagnostic Models
Source: Front Psychol. 2021 Jul 20;12:657858. doi: 10.3389/fpsyg.2021.657858 (PMC8329356; doi:10.3389/fpsyg.2021.657858)
Supplement: Supplementary file 1 [file Data_Sheet_1.xlsx]

## Sheet: Sheet1
United Arab Emirates	0	0	0	0	0	0	0	0	0
United Arab Emirates	0	0	0	1	1	0	1	0	0
United Arab Emirates	0	0	0	1	1	0	0	0	0
United Arab Emirates	0	0	0	0	0	0	0	0	0
United Arab Emirates	1	0	0	1	1	0	0	0	0
United Arab Emirates	0	0	0	1	1	0	0	0	0
United Arab Emirates	1	0	0	1	1	0	0	0	0
United Arab Emirates	0	0	0	1	0	0	0	0	0
United Arab Emirates	1	0	0	1	1	0	1	0	0
United Arab Emirates	0	1	0	1	1	0	1	0	0
United Arab Emirates	1	0	0	1	1	0	0	0	0
United Arab Emirates	1	0	0	1	0	1	0	0	0
United Arab Emirates	0	0	0	1	0	0	1	0	0
United Arab Emirates	1	0	0	1	1	1	0	1	0
United Arab Emirates	0	0	0	1	1	0	1	1	0
United Arab Emirates	0	0	0	1	0	0	1	0	0
United Arab Emirates	0	0	0	1	1	0	0	0	0
United Arab Emirates	0	0	0	1	1	0	1	1	0
United Arab Emirates	1	0	0	1	1	0	1	0	0
United Arab Emirates	1	0	1	1	1	1	1	1	0
United Arab Emirates	1	0	0	1	1	1	0	0	0
United Arab Emirates	0	0	0	0	1	0	0	1	0
United Arab Emirates	1	0	0	1	0	0	1	0	0
United Arab Emirates	1	0	0	1	1	0	0	0	0
United Arab Emirates	1	1	1	1	1	1	1	1	1
United Arab Emirates	1	0	0	1	1	1	1	0	0
United Arab Emirates	0	0	0	1	1	0	1	1	0
United Arab Emirates	1	0	0	1	1	0	0	1	0
United Arab Emirates	0	0	0	1	1	1	0	1	0
United Arab Emirates	0	0	0	1	1	1	1	1	0
United Arab Emirates	1	1	0	1	1	1	1	1	0
United Arab Emirates	0	0	0	1	0	0	0	1	0
United Arab Emirates	0	0	0	1	0	0	0	0	0
United Arab Emirates	0	0	0	0	0	0	1	0	0
United Arab Emirates	0	0	0	1	0	0	1	0	0
United Arab Emirates	1	0	0	0	0	0	0	0	0
United Arab Emirates	0	0	0	1	0	0	0	0	0
United Arab Emirates	0	0	0	1	0	0	0	1	0
United Arab Emirates	0	0	0	1	0	0	1	0	0
United Arab Emirates	0	0	1	1	0	0	0	0	0
United Arab Emirates	0	0	0	1	0	1	0	0	0
United Arab Emirates	0	0	0	1	1	0	0	0	0
United Arab Emirates	1	0	0	1	0	0	0	1	0
United Arab Emirates	1	0	0	1	1	0	0	0	0
United Arab Emirates	1	0	0	1	0	0	0	0	0
United Arab Emirates	0	0	0	0	0	0	0	0	0
United Arab Emirates	0	0	0	1	1	1	0	0	0
United Arab Emirates	1	1	0	1	1	1	0	0	0
United Arab Emirates	0	0	0	1	0	0	1	0	0
United Arab Emirates	1	1	1	1	1	1	1	1	1
United Arab Emirates	1	1	1	1	0	1	0	0	0
United Arab Emirates	1	0	0	1	1	0	1	0	1
United Arab Emirates	0	0	0	1	1	1	1	0	0
United Arab Emirates	0	0	0	1	1	0	1	1	0
United Arab Emirates	0	0	0	1	1	1	1	0	0
United Arab Emirates	1	0	1	1	0	0	0	0	0
United Arab Emirates	0	0	0	1	1	1	1	0	0
United Arab Emirates	1	0	0	1	1	1	1	1	0
United Arab Emirates	1	1	0	1	1	1	1	1	0
United Arab Emirates	0	0	0	1	0	1	0	0	0
United Arab Emirates	0	0	0	1	1	0	0	0	0
United Arab Emirates	1	0	0	1	0	0	0	0	0
United Arab Emirates	1	0	0	1	1	0	1	0	0
United Arab Emirates	1	0	0	1	0	1	0	1	0
United Arab Emirates	1	0	0	1	1	0	0	1	0
United Arab Emirates	0	0	0	1	0	0	1	1	0
United Arab Emirates	1	0	0	1	1	0	0	0	0
United Arab Emirates	0	0	0	1	0	0	0	1	0
United Arab Emirates	0	0	0	1	1	0	1	0	0
United Arab Emirates	0	0	0	1	0	1	1	1	0
United Arab Emirates	1	0	0	0	0	1	0	0	0
United Arab Emirates	1	0	0	0	1	0	1	1	0
United Arab Emirates	0	0	0	0	0	0	0	0	0
United Arab Emirates	0	0	0	1	0	0	0	0	0
United Arab Emirates	0	0	0	1	0	0	0	0	0
United Arab Emirates	0	0	0	1	0	0	1	0	0
United Arab Emirates	0	0	0	1	1	1	0	0	0
United Arab Emirates	0	0	0	0	0	0	0	0	0
United Arab Emirates	0	0	0	1	0	0	1	0	0
United Arab Emirates	0	0	0	0	0	0	0	1	0
United Arab Emirates	0	0	0	1	0	0	0	0	0
United Arab Emirates	1	0	0	1	0	0	0	1	0
United Arab Emirates	1	0	0	1	1	0	0	0	0
United Arab Emirates	1	0	0	1	1	0	0	1	0
United Arab Emirates	1	0	0	1	1	1	1	1	0
United Arab Emirates	1	0	0	1	1	1	0	1	0
United Arab Emirates	1	0	0	1	1	1	0	1	0
United Arab Emirates	1	0	0	1	1	0	1	1	0
United Arab Emirates	1	0	0	1	1	0	1	0	0
United Arab Emirates	0	0	1	0	0	0	1	0	0
United Arab Emirates	0	0	0	1	1	1	0	0	0
United Arab Emirates	1	0	0	1	1	0	1	0	0
United Arab Emirates	0	1	0	1	1	1	1	0	0
United Arab Emirates	1	1	0	1	1	0	1	0	0
United Arab Emirates	1	0	0	1	0	0	1	0	0
United Arab Emirates	0	0	0	1	1	1	1	1	0
United Arab Emirates	0	0	0	1	1	1	1	0	0
United Arab Emirates	1	0	0	0	0	0	1	1	0
United Arab Emirates	1	0	0	0	0	0	1	1	0
United Arab Emirates	0	0	0	0	0	0	1	0	0
United Arab Emirates	1	0	0	1	0	0	0	0	0
United Arab Emirates	0	0	0	1	0	0	1	1	0
United Arab Emirates	1	0	0	1	1	0	1	0	0
United Arab Emirates	0	0	0	1	0	0	1	0	0
United Arab Emirates	0	1	1	1	1	0	1	1	0
United Arab Emirates	1	0	0	1	1	1	1	0	0
United Arab Emirates	1	1	1	1	1	1	1	1	0
United Arab Emirates	1	0	0	1	0	1	1	1	0
United Arab Emirates	0	0	0	1	0	1	0	0	0
United Arab Emirates	0	0	0	1	0	1	1	1	0
United Arab Emirates	1	0	0	1	1	1	1	1	1
United Arab Emirates	1	0	0	1	1	1	1	0	1
United Arab Emirates	1	1	0	1	0	1	1	1	0
United Arab Emirates	1	0	0	1	1	1	1	1	0
United Arab Emirates	0	0	0	1	1	0	0	0	0
United Arab Emirates	1	0	0	1	0	0	1	1	1
United Arab Emirates	1	1	0	1	1	0	1	0	0
United Arab Emirates	1	0	0	1	0	0	1	0	0
United Arab Emirates	1	1	0	1	0	1	1	1	0
United Arab Emirates	0	0	0	1	1	0	1	0	0
United Arab Emirates	0	0	0	1	0	0	0	0	0
United Arab Emirates	0	0	0	1	0	1	0	0	0
United Arab Emirates	1	1	1	1	1	1	1	1	0
United Arab Emirates	1	1	0	1	1	1	1	1	0
United Arab Emirates	0	0	0	1	0	0	1	0	0
United Arab Emirates	1	0	0	1	0	0	0	0	0
United Arab Emirates	0	0	0	1	0	0	0	1	0
United Arab Emirates	0	0	0	1	1	1	0	0	0
United Arab Emirates	0	0	0	1	1	1	1	0	0
United Arab Emirates	1	1	0	1	1	1	1	1	1
United Arab Emirates	0	0	0	1	0	0	0	0	0
United Arab Emirates	1	0	0	1	1	0	0	0	0
United Arab Emirates	1	0	0	1	1	0	1	0	0
United Arab Emirates	1	0	0	1	1	0	1	1	0
United Arab Emirates	0	0	0	1	0	1	0	1	0
United Arab Emirates	0	0	0	0	0	0	0	0	0
United Arab Emirates	1	0	0	1	0	0	0	0	0
United Arab Emirates	1	0	0	1	0	0	0	0	0
United Arab Emirates	1	0	0	0	1	0	1	0	0
United Arab Emirates	0	0	0	1	1	0	1	1	0
United Arab Emirates	0	0	0	1	0	0	0	1	0
United Arab Emirates	1	0	0	1	0	0	0	0	0
United Arab Emirates	0	0	0	0	0	0	1	0	0
United Arab Emirates	0	0	1	1	0	0	1	1	0
United Arab Emirates	0	0	0	1	1	0	1	0	0
United Arab Emirates	1	0	0	1	1	0	1	0	0
United Arab Emirates	0	0	0	1	1	0	0	0	0
United Arab Emirates	1	0	0	1	1	0	0	0	0
United Arab Emirates	1	0	0	1	0	0	0	1	0
United Arab Emirates	0	0	0	1	1	0	0	0	0
United Arab Emirates	0	0	0	1	1	0	1	0	0
United Arab Emirates	0	0	0	1	0	0	0	1	0
United Arab Emirates	1	1	0	1	1	1	1	1	0
United Arab Emirates	1	0	0	1	1	1	1	1	0
United Arab Emirates	0	0	0	1	0	0	0	1	0
United Arab Emirates	0	0	0	0	0	0	1	0	0
United Arab Emirates	1	0	0	1	1	0	1	0	0
United Arab Emirates	0	0	0	1	1	0	1	0	0
United Arab Emirates	1	0	0	1	1	1	1	0	0
United Arab Emirates	0	0	0	1	0	0	0	0	0
United Arab Emirates	0	0	0	1	0	0	0	1	0
United Arab Emirates	0	0	0	1	0	0	0	1	0
United Arab Emirates	0	0	0	0	0	0	0	1	0
United Arab Emirates	1	0	0	1	0	0	0	0	0
United Arab Emirates	0	0	1	1	0	1	0	0	0
United Arab Emirates	0	0	0	1	0	1	0	1	0
United Arab Emirates	0	0	0	1	0	1	1	0	0
United Arab Emirates	0	0	0	1	0	0	0	1	0
United Arab Emirates	1	0	0	1	0	1	0	0	0
United Arab Emirates	1	0	0	1	0	1	1	0	0
United Arab Emirates	1	1	0	1	1	0	1	1	0
United Arab Emirates	1	0	0	1	0	1	1	0	0
United Arab Emirates	1	0	0	1	1	0	0	0	0
United Arab Emirates	0	0	0	1	0	0	1	0	0
United Arab Emirates	1	0	0	1	0	0	0	1	0
United Arab Emirates	0	0	0	1	0	0	1	1	0
United Arab Emirates	1	0	0	1	0	0	1	1	0
United Arab Emirates	1	0	0	1	0	0	1	0	0
United Arab Emirates	1	0	0	1	0	1	1	1	0
United Arab Emirates	0	0	0	1	1	0	0	0	0
United Arab Emirates	0	0	0	0	0	0	0	0	0
United Arab Emirates	1	0	1	1	0	1	1	1	0
United Arab Emirates	0	0	0	1	1	0	0	0	0
United Arab Emirates	0	0	0	1	1	1	1	0	0
United Arab Emirates	1	0	0	1	1	0	1	0	0
United Arab Emirates	0	0	0	1	1	1	0	0	0
United Arab Emirates	0	0	0	1	1	0	1	1	0
United Arab Emirates	1	0	0	1	1	0	1	0	0
United Arab Emirates	0	0	0	1	1	1	1	0	0
United Arab Emirates	1	0	0	1	0	1	0	0	0
United Arab Emirates	1	0	0	1	1	1	1	1	0
United Arab Emirates	1	0	0	1	1	0	1	0	0
United Arab Emirates	1	0	0	0	1	0	1	0	0
United Arab Emirates	1	0	0	1	1	1	0	1	0
United Arab Emirates	0	0	0	1	1	1	0	0	0
United Arab Emirates	1	0	0	1	1	0	1	0	0
United Arab Emirates	1	0	0	1	1	1	0	0	0
United Arab Emirates	1	1	0	1	1	1	1	1	0
United Arab Emirates	0	0	0	1	1	1	1	0	1
United Arab Emirates	1	0	0	0	0	0	0	1	0
United Arab Emirates	0	0	0	1	0	0	0	0	0
United Arab Emirates	1	0	0	1	1	1	1	1	0
United Arab Emirates	0	0	0	1	0	0	1	0	0
United Arab Emirates	0	0	0	1	0	0	1	0	0
United Arab Emirates	0	0	0	0	0	0	0	0	0
United Arab Emirates	1	0	0	0	1	0	0	0	0
United Arab Emirates	0	1	0	1	1	0	0	0	0
United Arab Emirates	0	0	0	0	0	0	1	0	0
United Arab Emirates	1	0	0	1	1	0	1	0	0
United Arab Emirates	1	0	0	1	1	0	0	0	0
United Arab Emirates	1	0	0	1	1	1	1	0	0
United Arab Emirates	1	1	0	1	0	0	1	1	0
United Arab Emirates	1	1	0	1	0	1	0	0	0
United Arab Emirates	1	0	0	1	0	1	0	0	0
United Arab Emirates	1	1	0	1	1	1	0	0	0
United Arab Emirates	1	0	0	1	1	0	1	1	0
United Arab Emirates	1	0	0	0	0	0	1	0	0
United Arab Emirates	0	0	0	1	1	0	0	0	0
United Arab Emirates	1	0	0	1	1	1	1	0	0
United Arab Emirates	1	0	0	1	0	1	1	1	0
United Arab Emirates	1	0	0	1	0	0	1	0	0
United Arab Emirates	0	0	0	1	0	0	1	0	0
United Arab Emirates	0	0	0	1	0	0	0	0	0
United Arab Emirates	1	0	0	1	1	0	1	0	0
United Arab Emirates	0	0	0	1	1	1	0	1	0
United Arab Emirates	1	0	0	1	1	0	0	1	0
United Arab Emirates	0	0	0	1	0	0	0	0	0
United Arab Emirates	0	0	0	1	0	0	1	0	0
United Arab Emirates	1	0	0	1	1	1	0	1	0
United Arab Emirates	0	0	0	1	1	0	1	0	0
United Arab Emirates	0	0	0	1	0	1	0	0	0
United Arab Emirates	1	0	0	1	1	0	0	1	0
United Arab Emirates	0	0	0	1	1	0	0	0	0
United Arab Emirates	0	0	0	1	1	0	1	0	0
United Arab Emirates	0	0	0	1	0	0	0	0	0
United Arab Emirates	0	0	0	1	0	0	0	1	0
United Arab Emirates	0	0	0	1	0	0	0	0	0
United Arab Emirates	0	0	0	1	1	0	1	0	0
United Arab Emirates	0	0	0	1	0	0	1	1	0
United Arab Emirates	1	0	0	1	0	1	0	0	0
United Arab Emirates	1	0	0	0	0	0	0	0	0
United Arab Emirates	1	0	0	0	0	0	0	0	0
United Arab Emirates	0	0	0	1	1	1	1	0	0
United Arab Emirates	0	0	0	1	1	0	0	0	0
United Arab Emirates	0	0	0	1	1	1	0	0	0
United Arab Emirates	0	0	0	0	0	0	0	1	0
United Arab Emirates	0	0	0	1	0	0	0	0	0
United Arab Emirates	0	0	0	1	1	1	0	0	0
United Arab Emirates	1	0	0	1	0	0	1	0	0
United Arab Emirates	1	0	0	1	0	0	1	0	0
United Arab Emirates	1	0	0	1	1	1	0	1	0
United Arab Emirates	0	0	0	0	0	0	1	1	0
United Arab Emirates	0	0	0	1	1	0	0	0	0
United Arab Emirates	0	0	0	0	0	0	0	0	0
United Arab Emirates	1	0	0	1	0	0	1	0	0
United Arab Emirates	0	0	0	1	1	0	1	0	0
United Arab Emirates	1	0	0	1	0	0	0	0	0
United Arab Emirates	0	0	0	0	0	0	0	0	0
United Arab Emirates	0	0	0	1	0	0	0	0	0
United Arab Emirates	1	0	0	0	0	0	0	0	0
United Arab Emirates	0	0	0	1	0	0	1	0	0
United Arab Emirates	0	0	0	1	0	0	0	1	0
United Arab Emirates	0	0	0	1	0	0	0	1	0
United Arab Emirates	1	0	0	1	1	0	1	0	0
United Arab Emirates	0	0	0	1	1	0	1	1	0
United Arab Emirates	1	0	0	1	1	1	1	1	0
United Arab Emirates	1	0	0	1	0	1	1	0	0
United Arab Emirates	0	0	0	1	1	1	1	1	0
United Arab Emirates	0	0	0	1	0	0	0	0	0
United Arab Emirates	0	0	0	1	0	0	0	0	0
United Arab Emirates	0	0	0	1	0	0	1	0	0
United Arab Emirates	0	0	0	1	0	0	1	0	0
United Arab Emirates	0	0	0	0	0	0	0	0	0
United Arab Emirates	0	0	0	1	0	0	0	1	0
United Arab Emirates	0	0	0	1	0	0	1	1	0
United Arab Emirates	0	0	0	0	0	1	0	0	0
United Arab Emirates	0	0	0	1	1	0	1	0	0
United Arab Emirates	0	0	0	1	1	0	0	1	0
United Arab Emirates	0	0	0	0	1	1	1	1	0
United Arab Emirates	0	0	0	0	0	0	0	0	0
United Arab Emirates	0	0	0	1	0	0	0	0	0
United Arab Emirates	0	0	0	1	1	1	1	0	0
United Arab Emirates	1	0	0	1	1	1	1	0	0
United Arab Emirates	0	0	0	1	1	0	0	0	0
United Arab Emirates	0	0	0	1	1	0	0	0	0
United Arab Emirates	0	0	0	1	0	0	1	0	0
United Arab Emirates	0	0	0	0	1	0	1	0	0
United Arab Emirates	0	0	0	1	1	1	0	0	0
United Arab Emirates	1	1	0	1	0	0	1	0	0
United Arab Emirates	1	1	0	1	1	1	1	0	0
United Arab Emirates	1	0	0	1	1	1	1	0	0
United Arab Emirates	1	0	0	1	1	0	1	1	0
United Arab Emirates	0	0	0	1	1	0	1	0	0
United Arab Emirates	0	0	0	0	0	0	1	1	0
United Arab Emirates	1	0	0	1	0	1	0	0	0
United Arab Emirates	0	0	0	0	0	0	0	1	0
United Arab Emirates	0	0	0	1	1	0	0	0	0
United Arab Emirates	1	1	0	1	1	1	1	0	0
United Arab Emirates	1	0	0	0	0	0	0	1	0
United Arab Emirates	0	0	0	1	0	0	0	1	0
United Arab Emirates	0	0	0	1	0	0	0	0	0
United Arab Emirates	1	0	0	1	0	0	0	0	0
United Arab Emirates	0	0	0	1	0	1	0	1	0
United Arab Emirates	0	0	0	1	0	0	1	0	0
United Arab Emirates	1	0	0	1	1	0	1	0	0
United Arab Emirates	1	0	0	1	1	1	1	0	0
United Arab Emirates	1	0	0	1	1	1	1	1	0
United Arab Emirates	0	0	0	1	0	1	0	1	0
United Arab Emirates	0	0	0	1	1	0	0	0	0
United Arab Emirates	0	0	0	1	0	1	1	1	0
United Arab Emirates	1	0	0	1	1	1	1	1	0
United Arab Emirates	0	0	0	1	0	0	0	0	0
United Arab Emirates	0	0	0	1	0	0	0	0	0
United Arab Emirates	1	0	0	1	0	0	0	0	0
United Arab Emirates	1	0	0	1	0	0	0	0	0
United Arab Emirates	0	0	0	1	1	0	1	1	0
United Arab Emirates	1	0	0	1	1	1	1	0	0
United Arab Emirates	0	0	0	1	1	1	1	1	0
United Arab Emirates	0	0	0	1	1	0	0	0	0
United Arab Emirates	0	0	0	1	0	0	1	1	0
United Arab Emirates	1	0	0	0	0	0	1	0	0
United Arab Emirates	1	0	0	1	0	1	1	0	0
United Arab Emirates	0	0	0	1	0	0	1	0	0
United Arab Emirates	1	0	0	1	1	1	0	0	0
United Arab Emirates	0	0	0	0	1	0	0	0	0
United Arab Emirates	0	0	0	1	0	0	0	0	0
United Arab Emirates	0	0	0	1	0	0	1	1	0
United Arab Emirates	0	0	0	0	1	0	1	0	0
United Arab Emirates	0	0	0	0	0	0	0	1	0
United Arab Emirates	0	0	0	1	0	0	1	1	0
United Arab Emirates	0	0	0	1	0	0	0	1	0
United Arab Emirates	0	0	0	1	0	1	1	0	0
United Arab Emirates	0	0	0	1	1	0	0	0	0
United Arab Emirates	1	1	0	0	0	1	1	1	0
United Arab Emirates	0	0	0	0	0	0	0	0	0
United Arab Emirates	0	0	0	1	0	0	1	0	0
United Arab Emirates	0	0	0	1	0	0	0	0	0
United Arab Emirates	0	0	0	1	0	0	1	0	0
United Arab Emirates	1	0	0	0	1	0	1	0	0
United Arab Emirates	0	0	0	0	0	0	0	0	0
United Arab Emirates	1	0	0	1	0	0	0	1	0
United Arab Emirates	0	0	0	0	0	0	1	0	0
United Arab Emirates	1	0	0	0	1	0	1	0	0
United Arab Emirates	0	0	0	0	0	0	0	0	0
United Arab Emirates	0	0	0	1	0	0	1	1	0
United Arab Emirates	1	0	0	1	0	0	1	0	0
United Arab Emirates	1	0	0	1	0	0	0	0	0
United Arab Emirates	0	0	0	0	0	0	1	0	0
United Arab Emirates	0	0	0	0	0	0	1	0	0
United Arab Emirates	0	0	0	1	0	0	0	0	0
United Arab Emirates	0	0	0	1	1	0	0	1	0
United Arab Emirates	1	0	0	1	1	1	1	1	1
United Arab Emirates	0	0	0	1	1	0	1	1	0
United Arab Emirates	0	0	0	0	0	0	1	0	0
United Arab Emirates	0	0	0	1	1	1	1	0	0
United Arab Emirates	1	0	0	0	0	0	1	0	0
United Arab Emirates	0	0	0	1	0	0	0	0	0
United Arab Emirates	1	0	0	1	1	0	1	1	1
United Arab Emirates	0	0	0	1	1	0	1	1	0
United Arab Emirates	0	0	0	1	0	0	0	0	0
United Arab Emirates	0	1	0	1	1	1	0	0	0
United Arab Emirates	1	0	1	1	1	1	1	0	0
United Arab Emirates	0	0	0	1	1	0	0	1	0
United Arab Emirates	1	1	0	1	1	1	1	1	0
United Arab Emirates	1	0	0	0	1	1	0	0	0
United Arab Emirates	0	0	0	1	0	0	0	0	0
United Arab Emirates	1	0	0	1	1	0	1	0	1
United Arab Emirates	1	0	0	1	1	0	0	1	0
United Arab Emirates	1	1	0	1	1	1	1	1	0
United Arab Emirates	1	0	0	1	0	0	0	0	0
United Arab Emirates	1	0	0	1	1	0	1	1	0
United Arab Emirates	1	0	0	1	1	0	1	1	0
United Arab Emirates	1	0	0	1	1	0	1	0	0
United Arab Emirates	1	0	1	1	1	1	1	0	0
United Arab Emirates	1	0	0	1	1	1	1	1	0
United Arab Emirates	0	1	0	1	1	1	1	0	0
United Arab Emirates	0	0	0	1	0	1	0	0	0
United Arab Emirates	0	0	0	1	0	0	1	1	0
United Arab Emirates	1	0	0	1	1	0	0	1	0
United Arab Emirates	0	0	0	1	1	1	1	0	0
United Arab Emirates	1	0	0	1	0	0	0	1	0
United Arab Emirates	1	0	0	1	1	1	1	1	0
United Arab Emirates	1	0	0	1	1	1	1	0	1
United Arab Emirates	1	0	0	1	1	1	1	0	0
United Arab Emirates	0	0	0	0	0	0	0	0	0
United Arab Emirates	1	0	0	1	1	0	0	1	0
United Arab Emirates	1	0	0	1	0	0	0	0	0
United Arab Emirates	0	0	0	1	0	0	0	0	0
United Arab Emirates	1	0	0	1	1	1	1	0	0
United Arab Emirates	1	0	0	1	1	1	0	1	0
United Arab Emirates	0	0	0	1	1	1	0	0	0
United Arab Emirates	1	0	0	1	1	1	0	0	0
United Arab Emirates	0	0	0	1	0	0	0	0	0
United Arab Emirates	1	1	0	1	1	1	1	1	0
United Arab Emirates	1	1	0	1	1	1	1	0	0
United Arab Emirates	0	0	0	1	1	1	1	0	0
United Arab Emirates	1	0	0	1	1	0	0	1	0
United Arab Emirates	1	0	0	1	1	0	1	0	0
United Arab Emirates	0	1	0	1	1	1	0	1	0
United Arab Emirates	1	1	0	1	1	1	1	1	0
United Arab Emirates	1	1	1	1	1	1	1	1	1
United Arab Emirates	0	0	0	1	1	1	1	0	0
United Arab Emirates	0	0	0	1	1	0	0	0	1
United Arab Emirates	1	0	0	1	1	1	1	1	1
United Arab Emirates	1	1	0	1	1	1	1	0	0
United Arab Emirates	0	0	0	0	1	0	0	0	0
United Arab Emirates	0	0	0	1	0	0	1	0	0
United Arab Emirates	1	0	1	1	1	1	1	1	1
United Arab Emirates	0	0	0	1	1	0	0	0	0
United Arab Emirates	0	0	0	1	0	0	1	0	0
United Arab Emirates	1	1	0	1	1	0	1	1	1
United Arab Emirates	0	0	0	1	1	1	0	1	0
United Arab Emirates	0	0	0	1	0	0	0	0	0
United Arab Emirates	0	0	0	1	1	0	0	0	0
United Arab Emirates	0	0	0	0	1	0	1	0	0
United Arab Emirates	1	0	0	0	1	0	1	0	0
United Arab Emirates	0	0	0	1	0	0	1	1	0
United Arab Emirates	0	0	0	1	1	1	1	0	0
United Arab Emirates	0	0	0	1	1	0	1	0	0
United Arab Emirates	0	0	0	1	1	0	1	0	0
United Arab Emirates	1	0	0	1	1	1	1	0	0
United Arab Emirates	1	1	0	1	1	1	1	1	1
United Arab Emirates	0	0	0	1	1	1	1	0	0
United Arab Emirates	1	1	0	1	1	1	1	1	0
United Arab Emirates	1	0	0	1	1	0	1	0	0
United Arab Emirates	0	0	0	1	0	0	0	1	0
United Arab Emirates	1	1	0	1	1	1	1	1	1
United Arab Emirates	0	0	0	1	1	1	0	0	0
United Arab Emirates	1	0	0	1	1	1	0	0	0
United Arab Emirates	1	0	0	1	1	1	1	0	0
United Arab Emirates	1	1	0	1	0	0	1	0	0
United Arab Emirates	1	0	0	1	1	0	0	0	0
United Arab Emirates	0	0	0	1	1	0	0	0	0
United Arab Emirates	0	0	0	1	0	0	0	0	0
United Arab Emirates	0	0	0	1	0	0	1	0	0
United Arab Emirates	0	0	0	1	0	0	0	0	0
United Arab Emirates	0	0	0	1	0	1	1	0	0
United Arab Emirates	1	0	0	1	1	1	0	0	0
United Arab Emirates	0	0	0	1	1	0	0	0	0
United Arab Emirates	0	0	0	1	1	1	0	0	0
United Arab Emirates	0	0	0	1	0	0	1	1	0
United Arab Emirates	1	1	0	1	1	1	1	0	0
United Arab Emirates	1	0	0	1	1	0	1	0	0
United Arab Emirates	1	0	0	1	1	1	1	1	0
United Arab Emirates	0	0	0	1	0	0	0	0	0
United Arab Emirates	1	0	0	1	1	1	1	0	0
United Arab Emirates	0	0	0	1	1	0	0	1	0
United Arab Emirates	1	0	0	1	1	1	1	0	0
United Arab Emirates	0	0	0	1	1	0	1	0	0
United Arab Emirates	1	0	0	0	1	1	0	0	0
United Arab Emirates	1	1	0	1	1	1	1	0	0
United Arab Emirates	0	1	0	0	0	1	0	0	0
United Arab Emirates	1	0	0	1	1	1	1	1	0
United Arab Emirates	0	0	0	1	1	0	0	1	0
United Arab Emirates	1	0	0	1	1	1	0	1	0
United Arab Emirates	1	0	0	1	1	1	1	0	0
United Arab Emirates	1	0	0	1	1	0	1	1	0
United Arab Emirates	0	0	0	1	1	0	1	0	0
United Arab Emirates	1	0	0	1	1	1	1	0	0
United Arab Emirates	0	0	1	1	0	1	0	1	0
United Arab Emirates	1	0	0	1	1	1	1	1	0
United Arab Emirates	1	0	0	0	1	0	1	0	0
United Arab Emirates	0	0	0	1	1	1	0	0	0
United Arab Emirates	1	0	0	1	1	1	1	1	0
United Arab Emirates	0	0	0	1	0	1	1	1	0
United Arab Emirates	1	0	0	0	0	0	1	0	0
United Arab Emirates	0	0	0	1	1	1	1	1	0
United Arab Emirates	0	0	0	1	1	1	0	1	0
United Arab Emirates	1	0	0	1	0	1	0	0	0
United Arab Emirates	0	0	0	1	1	1	1	0	0
United Arab Emirates	1	0	0	1	1	0	0	1	0
United Arab Emirates	1	0	0	1	0	0	1	0	0
United Arab Emirates	0	0	0	1	1	0	1	0	0
United Arab Emirates	1	0	1	1	1	0	1	1	0
United Arab Emirates	1	1	0	1	1	1	1	0	1
United Arab Emirates	0	0	0	1	0	0	1	0	0
United Arab Emirates	0	0	0	1	1	0	1	0	0
United Arab Emirates	1	1	0	1	1	0	1	1	1
United Arab Emirates	1	0	0	1	0	1	0	1	0
United Arab Emirates	0	0	0	1	1	1	1	1	0
United Arab Emirates	0	0	0	1	0	0	1	0	0
United Arab Emirates	0	0	0	1	0	0	0	0	0
United Arab Emirates	0	0	0	1	0	0	0	1	0
United Arab Emirates	0	0	0	1	0	0	1	1	0
United Arab Emirates	0	0	0	1	1	0	1	1	0
United Arab Emirates	0	0	0	1	1	0	0	0	0
United Arab Emirates	1	0	0	1	1	1	1	0	0
United Arab Emirates	1	0	0	1	1	0	1	0	0
United Arab Emirates	0	0	0	1	0	1	0	0	0
United Arab Emirates	1	1	0	1	1	0	1	0	0
United Arab Emirates	0	0	0	1	1	0	1	0	0
United Arab Emirates	0	0	0	1	1	0	1	1	0
United Arab Emirates	0	0	0	1	1	1	0	0	0
United Arab Emirates	1	0	0	1	1	1	1	0	0
United Arab Emirates	0	0	0	1	0	0	1	0	0
United Arab Emirates	0	0	0	1	1	1	0	0	0
United Arab Emirates	1	0	0	0	1	0	0	0	0
United Arab Emirates	0	0	0	1	0	0	1	0	0
United Arab Emirates	1	0	0	1	0	0	0	0	0
United Arab Emirates	1	0	0	1	1	1	1	0	0
United Arab Emirates	0	0	0	1	0	0	1	1	0
United Arab Emirates	1	0	0	0	0	1	1	0	0
United Arab Emirates	1	0	0	1	0	1	1	1	0
United Arab Emirates	0	0	0	1	0	0	0	0	0
United Arab Emirates	0	0	0	1	0	0	0	1	0
United Arab Emirates	0	0	0	0	0	0	0	0	0
United Arab Emirates	0	0	0	1	0	0	1	0	0
United Arab Emirates	0	0	0	1	1	0	1	1	0
United Arab Emirates	0	0	0	0	1	0	1	0	0
United Arab Emirates	0	0	0	0	0	0	0	0	0
United Arab Emirates	0	0	0	1	0	1	0	0	0
United Arab Emirates	0	0	0	1	0	0	0	0	0
United Arab Emirates	0	0	0	1	0	0	1	1	0
United Arab Emirates	0	0	0	0	0	0	0	0	0
United Arab Emirates	0	0	0	1	0	0	1	0	0
United Arab Emirates	0	0	0	1	0	0	1	1	0
United Arab Emirates	0	0	0	1	1	1	0	0	0
United Arab Emirates	1	0	0	0	1	0	1	0	0
United Arab Emirates	0	0	0	1	1	0	1	0	0
United Arab Emirates	0	0	0	1	1	0	1	0	0
United Arab Emirates	1	0	0	1	1	0	0	0	0
United Arab Emirates	1	0	0	1	1	1	1	1	0
United Arab Emirates	0	1	0	1	1	0	0	0	0
United Arab Emirates	0	0	0	1	0	0	0	0	0
United Arab Emirates	0	0	0	1	0	1	1	0	0
United Arab Emirates	1	0	0	0	0	0	1	0	0
United Arab Emirates	1	0	0	1	1	1	1	0	0
United Arab Emirates	0	1	0	1	1	1	1	1	0
United Arab Emirates	1	1	0	1	1	1	1	0	0
United Arab Emirates	1	0	0	1	1	0	1	0	0
United Arab Emirates	0	0	0	1	0	0	0	1	0
United Arab Emirates	1	0	0	1	1	1	0	0	0
United Arab Emirates	0	0	0	1	1	0	0	0	0
United Arab Emirates	0	0	0	1	1	0	1	0	0
United Arab Emirates	0	0	0	1	0	0	1	0	0
United Arab Emirates	0	0	0	1	0	1	0	0	0
United Arab Emirates	1	0	0	1	1	0	1	0	0
United Arab Emirates	0	0	0	1	1	1	1	0	0
United Arab Emirates	0	0	0	1	0	0	1	0	0
United Arab Emirates	1	0	0	1	1	0	1	0	0
United Arab Emirates	0	0	0	0	0	0	0	0	0
United Arab Emirates	1	0	0	1	1	0	1	0	0
United Arab Emirates	1	1	0	1	1	1	1	0	0
United Arab Emirates	0	0	0	1	0	0	1	1	0
United Arab Emirates	1	0	0	1	0	0	0	0	0
United Arab Emirates	0	0	0	1	1	0	1	0	0
United Arab Emirates	0	0	0	1	0	0	0	1	0
United Arab Emirates	1	0	0	1	1	1	1	1	0
United Arab Emirates	0	0	0	1	1	1	1	1	0
United Arab Emirates	0	1	0	1	1	1	1	0	0
United Arab Emirates	0	0	0	1	1	1	1	0	0
United Arab Emirates	0	0	0	1	1	0	0	1	1
United Arab Emirates	1	0	0	1	1	0	1	0	0
United Arab Emirates	1	0	0	1	1	1	1	0	0
United Arab Emirates	1	0	0	1	1	0	1	0	0
United Arab Emirates	1	1	0	1	1	1	1	0	0
United Arab Emirates	0	0	0	1	1	1	1	0	0
United Arab Emirates	1	0	0	1	1	1	1	0	0
United Arab Emirates	0	0	0	1	1	0	0	0	0
United Arab Emirates	1	0	0	1	0	1	0	0	0
United Arab Emirates	0	0	1	1	1	1	0	1	0
United Arab Emirates	0	0	0	1	0	0	1	0	0
United Arab Emirates	1	0	1	0	1	0	1	0	0
United Arab Emirates	1	0	0	1	1	1	1	1	0
United Arab Emirates	0	0	0	1	1	0	0	1	0
United Arab Emirates	1	0	0	1	0	1	0	0	0
United Arab Emirates	1	0	0	1	1	1	1	1	1
United Arab Emirates	1	0	0	0	1	1	0	0	0
United Arab Emirates	1	1	0	0	1	1	1	0	0
United Arab Emirates	1	0	0	1	1	1	0	1	1
United Arab Emirates	0	0	0	1	0	0	0	0	0
United Arab Emirates	0	0	0	1	1	0	0	0	0
United Arab Emirates	0	0	0	0	1	1	1	0	0
United Arab Emirates	1	0	0	1	0	0	1	1	0
United Arab Emirates	0	0	0	0	0	0	1	0	0
United Arab Emirates	0	0	0	0	0	0	0	1	0
United Arab Emirates	0	0	0	1	1	1	1	0	0
United Arab Emirates	1	0	0	0	1	0	0	0	0
United Arab Emirates	0	0	0	0	0	0	0	0	0
United Arab Emirates	0	0	0	1	1	0	1	1	0
United Arab Emirates	0	0	0	1	0	0	1	0	0
United Arab Emirates	0	0	0	0	0	0	0	0	0
United Arab Emirates	0	0	0	1	0	0	1	0	0
United Arab Emirates	1	0	0	0	0	0	0	1	0
United Arab Emirates	0	0	0	1	0	0	0	0	0
United Arab Emirates	0	0	0	0	0	0	0	0	0
United Arab Emirates	1	0	0	1	1	0	1	1	0
United Arab Emirates	1	0	0	1	1	0	1	0	0
United Arab Emirates	1	0	0	1	0	0	0	0	0
United Arab Emirates	1	0	0	1	0	0	0	1	0
United Arab Emirates	1	0	0	1	0	0	0	0	0
United Arab Emirates	1	0	0	1	1	1	0	0	0
United Arab Emirates	1	0	0	1	1	0	1	0	0
United Arab Emirates	1	0	0	0	0	0	0	0	0
United Arab Emirates	1	0	0	1	0	0	0	0	0
United Arab Emirates	1	0	0	1	1	0	1	0	0
United Arab Emirates	0	0	0	1	0	0	0	0	0
United Arab Emirates	0	0	0	1	0	0	1	0	0
United Arab Emirates	1	0	0	1	0	0	1	0	0
United Arab Emirates	1	0	0	1	0	0	1	0	0
United Arab Emirates	0	0	0	1	0	0	0	0	0
United Arab Emirates	1	0	0	1	1	0	0	0	0
United Arab Emirates	0	0	0	1	1	1	1	1	0
United Arab Emirates	1	0	0	1	0	0	1	0	0
United Arab Emirates	0	0	0	1	1	0	1	1	0
United Arab Emirates	1	0	0	1	0	0	0	0	0
United Arab Emirates	0	0	0	1	0	0	0	1	0
United Arab Emirates	1	0	0	1	0	0	1	0	0
United Arab Emirates	1	0	0	1	0	0	0	1	0
United Arab Emirates	1	0	0	1	0	0	0	0	0
United Arab Emirates	0	0	0	1	1	0	1	0	0
United Arab Emirates	1	0	0	1	0	1	1	0	0
United Arab Emirates	1	0	0	1	1	0	0	0	0
United Arab Emirates	1	1	0	1	1	0	1	0	0
United Arab Emirates	1	0	0	1	1	0	1	0	0
United Arab Emirates	1	0	0	0	1	0	1	0	0
United Arab Emirates	0	0	0	0	1	0	1	0	0
United Arab Emirates	0	0	0	1	1	0	0	0	0
United Arab Emirates	0	0	0	1	1	0	0	1	0
United Arab Emirates	0	0	0	1	1	1	0	0	0
United Arab Emirates	1	0	0	1	1	1	1	1	0
United Arab Emirates	1	0	0	1	1	0	0	0	0
United Arab Emirates	0	0	0	1	1	0	1	0	0
United Arab Emirates	1	0	0	1	1	0	1	1	0
United Arab Emirates	0	0	0	1	0	1	0	0	0
United Arab Emirates	1	0	0	1	1	1	0	0	0
United Arab Emirates	0	0	1	1	0	1	0	0	0
United Arab Emirates	1	0	0	0	1	0	0	0	0
United Arab Emirates	0	0	0	1	0	1	1	0	0
United Arab Emirates	0	0	0	1	1	0	0	0	0
United Arab Emirates	0	0	0	1	0	0	0	0	0
United Arab Emirates	1	0	0	0	0	0	0	0	0
United Arab Emirates	1	0	0	1	1	1	1	0	0
United Arab Emirates	1	0	0	1	1	1	1	0	0
United Arab Emirates	0	0	0	0	1	0	0	0	0
United Arab Emirates	1	0	0	1	1	1	0	1	0
United Arab Emirates	1	0	0	1	0	1	1	0	0
United Arab Emirates	0	0	0	1	0	0	0	0	0
United Arab Emirates	1	0	0	1	1	1	0	1	0
United Arab Emirates	0	0	0	1	0	1	1	0	0
United Arab Emirates	1	0	0	0	0	0	0	1	0
United Arab Emirates	0	0	0	1	0	0	1	1	0
United Arab Emirates	0	0	0	0	0	0	0	0	0
United Arab Emirates	1	0	0	1	1	1	1	0	0
United Arab Emirates	0	0	0	1	1	0	0	0	0
United Arab Emirates	0	0	0	1	1	0	1	0	0
United Arab Emirates	0	0	0	1	1	0	0	0	0
United Arab Emirates	1	0	0	1	0	0	0	0	0
United Arab Emirates	1	0	0	1	0	0	1	0	0
United Arab Emirates	0	0	0	0	0	0	0	0	0
United Arab Emirates	1	0	0	1	0	0	0	0	0
United Arab Emirates	0	0	0	1	0	0	0	1	0
United Arab Emirates	0	0	0	0	1	0	1	0	0
United Arab Emirates	0	0	0	1	0	0	0	1	0
United Arab Emirates	1	0	0	1	1	1	1	1	0
United Arab Emirates	1	0	0	0	0	0	1	0	0
United Arab Emirates	0	0	0	1	1	0	0	1	0
United Arab Emirates	1	0	0	1	1	0	1	0	0
United Arab Emirates	0	0	0	0	0	0	1	0	0
United Arab Emirates	1	0	0	1	1	0	1	0	0
United Arab Emirates	1	0	0	1	0	0	0	0	0
United Arab Emirates	0	0	0	1	0	0	0	0	0
United Arab Emirates	1	0	1	0	1	1	1	1	0
United Arab Emirates	1	0	0	1	0	1	0	0	0
United Arab Emirates	0	0	0	1	0	0	0	1	0
United Arab Emirates	0	0	0	0	0	1	0	0	0
United Arab Emirates	0	0	0	1	0	1	0	0	0
United Arab Emirates	0	0	0	0	0	0	1	0	0
United Arab Emirates	0	0	0	1	0	0	0	0	0
United Arab Emirates	0	0	0	1	0	0	0	0	0
United Arab Emirates	0	0	0	1	0	0	0	0	0
United Arab Emirates	1	0	0	1	0	0	1	1	0
United Arab Emirates	0	0	0	0	0	0	1	0	0
United Arab Emirates	0	0	1	1	1	1	0	0	0
United Arab Emirates	0	0	0	1	1	0	0	0	0
United Arab Emirates	1	0	0	1	0	0	1	0	0
United Arab Emirates	1	0	0	1	1	0	0	0	0
United Arab Emirates	0	0	0	1	0	0	0	0	0
United Arab Emirates	1	0	0	1	1	1	1	1	0
United Arab Emirates	0	0	0	1	0	1	1	1	0
United Arab Emirates	1	0	0	1	1	0	1	1	0
United Arab Emirates	0	0	0	1	0	0	0	0	0
United Arab Emirates	0	0	0	1	1	1	1	0	0
United Arab Emirates	0	0	0	1	0	0	0	0	0
United Arab Emirates	1	0	0	1	1	0	1	1	0
United Arab Emirates	0	0	0	1	1	1	0	0	0
United Arab Emirates	1	0	0	1	0	1	1	0	0
United Arab Emirates	1	0	0	1	0	0	0	0	0
United Arab Emirates	0	0	0	1	1	0	1	0	0
United Arab Emirates	1	0	0	1	0	1	0	1	0
United Arab Emirates	0	0	0	1	0	0	0	0	0
United Arab Emirates	0	0	0	1	1	0	1	0	0
United Arab Emirates	0	1	0	1	1	1	1	1	0
United Arab Emirates	1	0	0	1	1	0	0	0	0
United Arab Emirates	1	0	0	1	1	0	0	0	0
United Arab Emirates	0	0	0	1	1	0	1	1	0
United Arab Emirates	1	0	0	1	0	1	1	0	0
United Arab Emirates	0	0	0	1	1	0	1	0	0
United Arab Emirates	1	0	0	1	1	1	0	0	0
United Arab Emirates	1	0	0	1	1	1	1	0	0
United Arab Emirates	0	0	0	1	0	1	0	0	0
United Arab Emirates	0	0	0	1	1	1	0	0	0
United Arab Emirates	1	0	0	1	1	1	0	1	0
United Arab Emirates	1	0	0	1	1	0	0	0	0
United Arab Emirates	0	0	0	1	1	1	1	1	0
United Arab Emirates	0	0	0	1	0	1	1	0	0
United Arab Emirates	1	1	0	1	1	1	1	1	1
United Arab Emirates	0	0	0	1	1	0	1	1	0
United Arab Emirates	1	1	0	1	1	1	1	1	0
United Arab Emirates	1	0	0	1	1	0	1	0	1
United Arab Emirates	1	0	0	1	1	1	1	0	0
United Arab Emirates	1	0	0	1	0	1	1	0	0
United Arab Emirates	1	1	0	1	1	1	1	1	0
United Arab Emirates	1	1	0	1	1	1	1	0	1
United Arab Emirates	1	0	0	1	0	1	1	0	0
United Arab Emirates	0	0	0	1	1	1	1	1	0
United Arab Emirates	1	0	0	1	1	1	0	1	0
United Arab Emirates	1	0	0	1	0	0	0	0	0
United Arab Emirates	1	0	0	0	1	1	1	0	0
United Arab Emirates	0	0	0	1	1	0	1	1	0
United Arab Emirates	0	0	0	1	1	1	1	0	0
United Arab Emirates	0	0	0	1	1	1	1	1	0
United Arab Emirates	0	0	0	1	1	1	0	1	0
United Arab Emirates	0	0	0	1	1	0	1	0	0
United Arab Emirates	0	0	0	1	0	0	0	0	0
United Arab Emirates	0	0	0	0	0	0	0	0	0
United Arab Emirates	1	0	0	0	1	0	1	0	0
United Arab Emirates	0	0	0	1	1	1	0	0	0
United Arab Emirates	1	0	0	1	1	1	1	1	0
United Arab Emirates	1	0	0	1	1	1	0	0	0
United Arab Emirates	1	0	0	1	1	1	0	0	0
United Arab Emirates	1	0	0	1	0	0	1	0	0
United Arab Emirates	1	0	0	1	1	1	1	1	0
United Arab Emirates	1	1	0	1	1	1	1	1	0
United Arab Emirates	1	0	0	1	1	1	1	0	0
United Arab Emirates	1	0	0	1	0	0	1	1	0
United Arab Emirates	1	0	0	1	0	0	1	1	0
United Arab Emirates	1	0	0	1	0	0	0	1	0
United Arab Emirates	1	0	0	1	1	0	1	0	0
United Arab Emirates	1	1	0	1	1	1	0	1	0
United Arab Emirates	0	0	0	0	0	0	0	0	0
United Arab Emirates	0	0	0	1	1	0	1	0	0
United Arab Emirates	0	0	0	0	0	0	0	0	0
United Arab Emirates	1	0	1	1	0	0	1	0	0
United Arab Emirates	0	0	0	0	0	0	0	0	0
United Arab Emirates	0	0	0	1	0	0	1	0	0
United Arab Emirates	0	0	0	1	1	0	1	1	0
United Arab Emirates	0	0	0	1	1	0	1	1	0
United Arab Emirates	0	0	0	1	1	0	0	0	0
United Arab Emirates	1	0	0	1	1	0	1	0	0
United Arab Emirates	1	0	0	1	1	0	1	0	0
United Arab Emirates	0	0	0	1	1	0	0	0	0
United Arab Emirates	0	0	0	1	1	0	0	0	0
United Arab Emirates	0	0	0	1	1	0	1	0	0
United Arab Emirates	1	1	0	1	1	1	1	0	0
United Arab Emirates	0	0	1	1	0	0	1	0	0
United Arab Emirates	0	0	0	0	0	0	1	1	0
United Arab Emirates	0	0	0	1	1	0	1	1	0
United Arab Emirates	1	0	0	1	1	1	0	0	0
United Arab Emirates	1	0	0	1	0	0	0	0	0
United Arab Emirates	0	0	0	1	1	1	1	1	0
United Arab Emirates	1	0	0	1	1	0	1	0	0
United Arab Emirates	0	0	0	1	0	0	0	0	0
United Arab Emirates	0	0	0	1	1	1	1	0	0
United Arab Emirates	0	0	0	1	1	0	1	0	0
United Arab Emirates	1	0	0	1	1	0	1	0	0
United Arab Emirates	1	0	0	1	1	1	1	0	0
United Arab Emirates	0	0	0	1	1	1	0	1	0
United Arab Emirates	1	0	0	1	0	0	1	1	0
United Arab Emirates	0	0	0	1	0	0	1	0	0
United Arab Emirates	0	0	0	1	1	0	1	0	0
United Arab Emirates	1	1	0	1	1	1	1	0	0
United Arab Emirates	1	0	0	1	1	1	1	1	0
United Arab Emirates	1	0	0	1	0	1	0	0	0
United Arab Emirates	0	1	0	1	1	1	1	0	0
United Arab Emirates	1	0	0	0	0	0	0	0	0
United Arab Emirates	0	0	0	1	1	0	1	0	0
United Arab Emirates	1	1	0	1	0	1	0	1	0
United Arab Emirates	1	1	0	1	1	1	1	1	0
United Arab Emirates	1	0	0	1	1	1	1	1	0
United Arab Emirates	0	0	0	1	1	1	0	1	0
United Arab Emirates	0	0	0	1	0	0	1	0	0
United Arab Emirates	0	0	0	1	0	0	0	0	0
United Arab Emirates	0	0	0	0	1	0	0	0	0
United Arab Emirates	0	0	0	0	1	0	0	0	0
United Arab Emirates	0	0	0	1	1	0	0	1	0
United Arab Emirates	1	0	0	1	0	0	0	0	0
United Arab Emirates	0	0	0	0	0	0	1	1	0
United Arab Emirates	1	0	0	1	0	0	1	1	0
United Arab Emirates	0	0	0	1	1	0	0	0	0
United Arab Emirates	1	0	0	1	1	0	0	0	0
United Arab Emirates	0	0	0	1	0	0	0	0	0
United Arab Emirates	0	0	0	1	0	0	1	0	0
United Arab Emirates	0	0	0	0	0	0	0	0	0
United Arab Emirates	0	0	0	1	0	0	1	0	0
United Arab Emirates	0	0	0	0	1	0	0	0	0
United Arab Emirates	0	0	0	1	0	0	1	0	0
United Arab Emirates	0	0	0	1	0	0	1	0	0
United Arab Emirates	0	0	0	1	1	0	1	0	0
United Arab Emirates	0	0	0	0	0	0	0	0	0
United Arab Emirates	1	0	0	0	0	0	0	0	0
United Arab Emirates	0	0	0	1	0	0	1	0	0
United Arab Emirates	0	0	0	1	0	0	0	0	0
United Arab Emirates	1	0	0	0	0	0	1	0	0
United Arab Emirates	1	0	0	1	0	0	0	0	0
United Arab Emirates	0	0	0	1	0	0	1	1	0
United Arab Emirates	1	0	0	1	0	0	0	1	0
United Arab Emirates	1	0	0	1	1	1	1	0	0
United Arab Emirates	0	0	0	0	0	0	1	0	0
United Arab Emirates	1	0	0	1	1	0	1	0	1
United Arab Emirates	0	0	0	1	0	0	0	0	0
United Arab Emirates	1	1	0	1	1	1	1	1	1
United Arab Emirates	1	0	0	1	1	1	0	0	0
United Arab Emirates	1	1	0	1	1	1	1	1	0
United Arab Emirates	0	0	0	1	0	0	1	1	0
United Arab Emirates	0	0	0	1	1	0	0	1	0
United Arab Emirates	0	0	0	1	0	0	1	0	0
United Arab Emirates	1	0	0	0	1	1	0	0	0
United Arab Emirates	0	0	0	1	1	0	0	0	0
United Arab Emirates	0	0	0	0	0	0	1	0	0
United Arab Emirates	0	0	0	1	0	0	1	0	0
United Arab Emirates	0	0	0	0	1	0	1	1	0
United Arab Emirates	0	0	0	1	1	0	0	0	0
United Arab Emirates	0	0	0	1	0	1	1	1	0
United Arab Emirates	0	0	0	1	0	0	1	1	0
United Arab Emirates	0	0	0	1	0	0	0	1	0
United Arab Emirates	0	0	0	0	1	0	0	0	0
United Arab Emirates	1	0	0	1	0	0	1	0	0
United Arab Emirates	0	0	0	1	0	0	1	0	0
United Arab Emirates	1	0	0	1	1	1	1	0	0
United Arab Emirates	0	0	0	1	0	0	1	0	0
United Arab Emirates	0	0	0	1	1	0	0	0	0
United Arab Emirates	0	0	0	1	0	0	0	0	0
United Arab Emirates	1	0	0	1	1	1	1	0	0
United Arab Emirates	1	0	0	1	1	1	1	0	0
United Arab Emirates	0	0	0	1	1	1	0	1	0
United Arab Emirates	0	0	0	1	1	0	1	0	0
United Arab Emirates	0	1	0	1	1	0	1	1	0
United Arab Emirates	1	0	0	1	1	0	0	0	0
United Arab Emirates	1	0	0	1	1	0	1	0	0
United Arab Emirates	1	0	0	1	1	0	1	1	0
United Arab Emirates	1	0	0	0	0	1	1	1	0
United Arab Emirates	1	0	0	1	1	0	0	0	0
United Arab Emirates	0	0	0	1	1	0	1	0	0
United Arab Emirates	1	0	0	1	1	1	1	0	0
United Arab Emirates	0	0	0	1	1	0	1	0	0
United Arab Emirates	1	0	0	0	0	0	0	1	0
United Arab Emirates	0	0	0	1	0	0	0	0	0
United Arab Emirates	0	0	0	1	0	0	0	0	0
United Arab Emirates	0	0	0	0	0	0	0	0	0
United Arab Emirates	0	0	0	0	0	0	1	0	0
United Arab Emirates	0	0	0	1	1	1	1	0	0
United Arab Emirates	0	0	0	1	0	0	0	0	0
United Arab Emirates	1	0	0	1	1	1	1	0	0
United Arab Emirates	0	0	0	1	1	0	0	0	0
United Arab Emirates	1	1	1	1	1	1	1	0	0
United Arab Emirates	1	0	0	1	0	0	1	0	0
United Arab Emirates	0	0	0	1	1	0	0	0	0
United Arab Emirates	1	1	0	1	1	0	1	0	0
United Arab Emirates	0	0	0	1	0	0	0	0	0
United Arab Emirates	1	0	0	1	1	1	1	0	0
United Arab Emirates	0	0	0	1	1	0	1	0	0
United Arab Emirates	0	0	0	0	0	0	1	1	0
United Arab Emirates	1	0	0	1	0	0	0	0	0
United Arab Emirates	0	0	0	0	0	0	0	1	0
United Arab Emirates	1	0	0	0	1	0	1	0	0
United Arab Emirates	1	0	0	0	0	0	1	0	0
United Arab Emirates	1	0	0	0	0	0	1	0	0
United Arab Emirates	1	0	0	1	0	0	0	1	0
United Arab Emirates	0	0	0	1	0	1	1	0	0
United Arab Emirates	0	0	0	0	1	0	1	1	0
United Arab Emirates	1	0	0	0	0	0	0	0	0
United Arab Emirates	0	0	0	0	1	0	1	1	0
United Arab Emirates	1	1	0	1	1	1	1	1	0
United Arab Emirates	1	0	0	0	0	0	1	1	0
United Arab Emirates	0	0	0	1	0	0	1	1	0
United Arab Emirates	1	0	0	1	1	0	0	0	0
United Arab Emirates	0	0	0	0	0	0	1	0	0
United Arab Emirates	0	0	0	1	0	0	1	1	0
United Arab Emirates	0	0	0	1	0	0	0	0	0
United Arab Emirates	0	0	0	1	0	1	1	1	0
United Arab Emirates	0	0	0	1	0	0	0	0	0
United Arab Emirates	1	0	0	1	0	0	1	0	0
United Arab Emirates	1	0	0	1	0	1	0	0	0
United Arab Emirates	1	0	0	1	0	1	1	0	0
United Arab Emirates	0	0	0	1	0	0	1	0	0
United Arab Emirates	0	1	0	0	1	1	1	0	0
United Arab Emirates	0	0	0	0	0	0	0	1	0
United Arab Emirates	0	0	0	1	1	1	0	1	0
United Arab Emirates	0	0	0	1	1	1	0	0	0
United Arab Emirates	0	0	0	1	1	0	1	0	0
United Arab Emirates	0	0	0	1	1	0	0	0	0
United Arab Emirates	0	0	0	1	0	0	0	0	0
United Arab Emirates	0	0	0	0	0	0	0	0	0
United Arab Emirates	0	0	0	1	0	0	0	0	0
United Arab Emirates	0	0	0	1	0	0	0	0	0
United Arab Emirates	0	0	0	1	1	1	1	0	0
United Arab Emirates	0	0	0	1	0	0	1	0	0
United Arab Emirates	0	0	0	1	0	0	1	1	0
United Arab Emirates	0	0	0	1	0	0	1	0	0
United Arab Emirates	0	1	0	1	1	1	1	0	0
United Arab Emirates	0	0	0	1	0	0	0	0	0
United Arab Emirates	1	0	0	1	0	0	0	0	0
United Arab Emirates	0	0	0	1	0	0	0	0	0
United Arab Emirates	0	0	0	1	0	1	0	0	0
United Arab Emirates	0	0	0	1	0	0	0	0	0
United Arab Emirates	0	0	0	1	0	0	0	0	0
United Arab Emirates	0	0	0	1	0	0	0	0	0
United Arab Emirates	0	0	0	0	0	0	0	1	0
United Arab Emirates	0	0	1	1	1	0	1	0	0
United Arab Emirates	1	0	0	0	1	1	1	0	0
United Arab Emirates	0	0	0	1	0	0	0	0	0
United Arab Emirates	1	0	1	1	1	0	1	1	0
United Arab Emirates	0	0	0	1	1	0	1	0	0
United Arab Emirates	0	0	0	1	1	0	0	0	0
United Arab Emirates	0	0	0	1	1	1	0	0	0
United Arab Emirates	1	1	0	1	1	1	1	1	0
United Arab Emirates	0	0	0	1	1	0	0	1	0
United Arab Emirates	0	0	0	0	0	0	1	1	0
United Arab Emirates	1	0	0	1	1	0	1	1	0
United Arab Emirates	0	0	0	1	1	1	1	1	0
United Arab Emirates	1	0	0	1	1	1	1	0	0
United Arab Emirates	1	0	0	1	1	1	1	0	0
United Arab Emirates	0	0	0	0	0	0	1	0	0
United Arab Emirates	1	1	0	1	0	0	1	0	0
United Arab Emirates	1	0	0	0	0	0	0	0	0
United Arab Emirates	0	0	0	1	1	0	1	1	0
United Arab Emirates	0	0	0	0	0	0	0	0	0
United Arab Emirates	1	1	0	1	1	0	0	1	0
United Arab Emirates	1	0	1	0	0	0	1	0	0
United Arab Emirates	1	1	0	1	0	0	0	0	0
United Arab Emirates	1	0	0	1	0	0	1	0	0
United Arab Emirates	0	0	0	0	0	0	0	1	0
United Arab Emirates	1	0	0	1	0	0	0	0	0
United Arab Emirates	1	0	0	1	0	0	0	0	0
United Arab Emirates	0	0	0	1	0	0	0	1	0
United Arab Emirates	0	0	0	1	1	1	1	1	0
United Arab Emirates	0	0	0	1	0	0	1	0	0
United Arab Emirates	0	0	0	1	1	0	1	1	0
United Arab Emirates	1	0	0	1	0	0	1	0	0
United Arab Emirates	0	0	0	1	1	1	1	0	0
United Arab Emirates	0	0	0	1	0	0	0	1	0
United Arab Emirates	0	0	0	0	0	0	0	0	0
United Arab Emirates	1	0	0	1	0	1	0	0	0
United Arab Emirates	0	0	0	1	0	1	1	0	0
United Arab Emirates	0	0	1	1	0	0	0	0	0
United Arab Emirates	1	0	0	1	0	1	0	0	0
United Arab Emirates	0	0	0	1	1	1	1	0	0
United Arab Emirates	0	0	0	1	1	0	1	1	0
United Arab Emirates	1	0	0	1	1	1	1	0	0
United Arab Emirates	1	0	0	1	1	0	1	0	0
United Arab Emirates	1	0	0	1	0	1	1	1	0
United Arab Emirates	0	0	0	1	0	0	0	0	0
United Arab Emirates	0	0	0	1	0	0	0	0	0
United Arab Emirates	0	0	0	1	0	0	0	1	0
United Arab Emirates	0	0	0	0	0	0	1	1	0
United Arab Emirates	0	0	0	1	1	0	1	1	0
United Arab Emirates	1	0	1	1	1	1	0	0	0
United Arab Emirates	0	0	0	1	0	1	1	0	0
United Arab Emirates	0	0	0	0	0	0	0	1	0
United Arab Emirates	0	0	0	1	0	0	0	1	0
United Arab Emirates	0	0	0	0	0	0	1	1	0
United Arab Emirates	0	0	0	1	1	0	0	1	0
United Arab Emirates	0	0	0	1	0	0	1	0	0
United Arab Emirates	1	0	0	1	1	1	1	0	0
United Arab Emirates	1	0	0	1	1	0	1	1	0
United Arab Emirates	0	0	0	1	1	1	1	0	0
United Arab Emirates	0	0	0	0	0	0	0	0	0
United Arab Emirates	0	0	0	1	1	1	1	1	0
United Arab Emirates	0	0	0	1	1	1	0	0	0
United Arab Emirates	0	0	0	1	1	0	0	0	0
United Arab Emirates	0	0	0	0	1	0	0	0	0
United Arab Emirates	1	0	0	0	0	0	0	0	0
United Arab Emirates	0	0	0	1	1	0	0	1	0
United Arab Emirates	0	0	0	1	0	0	1	1	0
United Arab Emirates	1	0	0	1	0	0	1	0	0
United Arab Emirates	0	0	0	0	0	0	0	0	0
United Arab Emirates	0	0	0	0	0	0	1	0	0
United Arab Emirates	0	0	0	0	0	0	1	0	0
United Arab Emirates	0	0	0	1	1	0	0	0	0
United Arab Emirates	0	0	0	1	0	0	0	0	0
United Arab Emirates	1	0	0	0	0	0	1	0	0
United Arab Emirates	0	1	0	1	1	0	1	0	0
United Arab Emirates	1	0	0	1	1	0	1	1	0
United Arab Emirates	1	0	0	1	0	0	1	0	0
United Arab Emirates	1	1	0	1	1	1	1	0	1
United Arab Emirates	0	0	0	1	1	1	1	1	0
United Arab Emirates	1	0	0	1	1	1	1	1	0
United Arab Emirates	1	0	0	1	0	0	0	0	0
United Arab Emirates	1	1	0	1	1	1	1	1	0
United Arab Emirates	1	0	0	1	1	0	1	0	0
United Arab Emirates	1	0	0	1	1	0	1	1	0
United Arab Emirates	0	0	0	1	0	1	1	1	0
United Arab Emirates	1	1	0	1	1	0	0	0	0
United Arab Emirates	0	0	0	1	0	0	0	0	0
United Arab Emirates	1	1	0	1	0	0	1	0	0
United Arab Emirates	0	0	0	1	0	0	0	0	0
United Arab Emirates	1	0	0	1	0	0	1	0	0
United Arab Emirates	1	1	0	1	1	1	1	1	0
United Arab Emirates	1	1	0	1	1	1	1	1	0
United Arab Emirates	1	0	0	1	0	1	0	0	0
United Arab Emirates	0	0	0	1	1	1	0	0	0
United Arab Emirates	0	0	0	1	1	1	0	0	0
United Arab Emirates	1	0	0	1	1	1	1	1	0
United Arab Emirates	0	0	0	1	1	1	0	1	0
United Arab Emirates	1	0	0	1	0	1	0	0	0
United Arab Emirates	0	0	0	1	1	1	1	1	1
United Arab Emirates	1	0	0	1	1	0	1	0	0
United Arab Emirates	0	0	0	1	0	0	0	0	0
United Arab Emirates	0	0	0	1	0	0	1	1	0
United Arab Emirates	0	0	0	1	0	0	1	0	0
United Arab Emirates	0	0	0	0	0	0	0	0	0
United Arab Emirates	1	0	0	1	0	1	1	1	0
United Arab Emirates	0	0	0	0	1	0	1	0	0
United Arab Emirates	0	0	0	1	0	0	0	1	0
United Arab Emirates	0	0	0	0	0	0	0	0	0
United Arab Emirates	0	0	0	1	0	0	1	0	0
United Arab Emirates	0	0	0	0	1	0	0	0	0
United Arab Emirates	0	0	0	1	0	0	1	0	0
United Arab Emirates	0	0	0	1	0	0	0	0	0
United Arab Emirates	1	0	0	1	0	1	1	0	0
United Arab Emirates	0	0	0	1	0	0	0	0	0
United Arab Emirates	0	0	0	1	0	1	0	0	0
United Arab Emirates	1	0	0	1	1	0	0	0	0
United Arab Emirates	0	0	0	1	1	1	1	0	0
United Arab Emirates	1	0	0	0	0	0	0	0	0
United Arab Emirates	0	0	0	1	0	0	0	0	0
United Arab Emirates	1	0	0	1	1	0	1	0	0
United Arab Emirates	0	0	0	1	1	0	0	0	0
United Arab Emirates	1	1	1	1	1	1	1	1	1
United Arab Emirates	1	1	0	0	1	1	0	0	0
United Arab Emirates	0	0	0	1	0	0	1	0	0
United Arab Emirates	1	1	0	1	1	1	1	1	1
United Arab Emirates	1	1	0	1	1	1	1	1	1
United Arab Emirates	0	0	0	1	0	1	0	0	0
United Arab Emirates	0	0	0	1	0	0	0	0	0
United Arab Emirates	1	1	1	1	0	0	1	1	0
United Arab Emirates	0	0	0	1	1	0	1	0	0
United Arab Emirates	0	1	0	1	1	0	1	1	1
United Arab Emirates	1	0	0	1	1	0	1	0	0
United Arab Emirates	1	0	0	1	0	0	0	1	0
United Arab Emirates	1	0	0	1	1	1	1	1	0
United Arab Emirates	1	1	0	1	1	1	1	1	0
United Arab Emirates	1	0	0	1	1	1	0	0	0
United Arab Emirates	0	1	0	1	0	1	1	0	0
United Arab Emirates	1	0	0	0	1	0	0	0	0
United Arab Emirates	0	0	0	1	0	0	0	0	0
United Arab Emirates	0	0	0	1	1	0	0	0	0
United Arab Emirates	0	0	0	1	1	1	1	0	0
United Arab Emirates	0	0	0	1	1	0	1	0	0
United Arab Emirates	1	0	0	0	0	0	0	0	0
United Arab Emirates	1	0	0	1	0	0	0	0	0
United Arab Emirates	1	0	0	1	0	0	0	0	0
United Arab Emirates	1	0	0	0	0	0	0	0	0
United Arab Emirates	1	0	0	0	0	0	0	0	0
United Arab Emirates	1	0	0	0	0	1	1	1	0
United Arab Emirates	0	0	0	1	0	1	0	0	0
United Arab Emirates	1	0	0	0	0	0	0	0	0
United Arab Emirates	0	0	0	0	0	0	0	0	0
United Arab Emirates	0	0	0	0	0	0	0	0	0
United Arab Emirates	0	0	0	1	0	0	0	0	0
United Arab Emirates	1	0	0	1	1	0	1	0	0
United Arab Emirates	1	0	0	1	1	0	1	0	0
United Arab Emirates	1	0	0	1	1	1	1	1	0
United Arab Emirates	0	0	0	1	0	0	1	0	0
United Arab Emirates	0	0	0	1	1	0	1	0	0
United Arab Emirates	0	0	0	1	1	1	1	0	0
United Arab Emirates	1	0	0	1	1	1	0	0	0
United Arab Emirates	1	0	0	1	1	0	1	1	0
United Arab Emirates	0	0	0	1	0	0	1	0	0
United Arab Emirates	0	0	0	0	0	0	0	0	0
United Arab Emirates	1	0	0	1	1	0	1	0	0
United Arab Emirates	0	0	0	1	1	0	1	0	0
United Arab Emirates	0	0	0	1	1	0	0	0	0
United Arab Emirates	1	0	0	1	1	0	0	0	0
United Arab Emirates	1	0	0	0	0	0	0	0	0
United Arab Emirates	1	0	0	1	1	0	1	0	0
United Arab Emirates	1	0	0	1	0	1	1	0	0
United Arab Emirates	0	0	0	1	1	0	1	0	0
United Arab Emirates	1	1	1	1	1	0	1	1	0
United Arab Emirates	1	0	0	0	1	1	1	1	0
United Arab Emirates	1	0	0	1	0	0	1	1	0
United Arab Emirates	1	0	0	1	1	1	0	1	0
United Arab Emirates	1	0	0	1	0	0	0	0	0
United Arab Emirates	1	0	0	1	0	1	0	0	0
United Arab Emirates	0	0	0	0	0	0	0	0	0
United Arab Emirates	1	0	1	1	1	0	1	0	0
United Arab Emirates	0	0	0	0	1	0	1	0	0
United Arab Emirates	0	0	0	1	1	1	1	0	0
United Arab Emirates	1	0	0	1	0	0	0	0	0
United Arab Emirates	0	0	0	0	0	0	0	0	0
United Arab Emirates	0	1	0	1	0	1	1	1	0
United Arab Emirates	0	0	0	1	1	1	1	0	0
United Arab Emirates	0	0	0	0	0	0	1	0	0
United Arab Emirates	1	0	0	1	1	1	1	1	0
United Arab Emirates	0	0	0	1	1	0	0	0	0
United Arab Emirates	0	0	0	1	1	0	1	0	0
United Arab Emirates	0	0	0	1	0	0	0	0	0
United Arab Emirates	1	0	0	1	1	0	0	0	0
United Arab Emirates	1	0	0	1	1	1	1	1	0
United Arab Emirates	0	0	0	1	1	0	0	1	0
United Arab Emirates	1	0	0	1	0	0	1	0	0
United Arab Emirates	1	0	1	1	1	1	1	1	1
United Arab Emirates	0	0	0	1	0	0	0	0	0
United Arab Emirates	1	0	0	1	0	1	0	0	0
United Arab Emirates	0	0	0	1	1	0	1	0	0
United Arab Emirates	0	0	0	1	1	0	0	0	0
United Arab Emirates	0	0	0	1	0	0	1	0	0
United Arab Emirates	1	1	0	1	1	0	1	0	1
United Arab Emirates	0	0	0	1	1	1	0	1	0
United Arab Emirates	0	0	0	1	0	1	1	0	0
United Arab Emirates	0	0	0	1	1	0	0	0	0
United Arab Emirates	1	1	0	1	1	1	1	0	0
United Arab Emirates	1	0	0	1	1	1	1	1	0
United Arab Emirates	1	0	0	0	1	0	1	0	0
United Arab Emirates	0	0	0	1	1	1	0	0	0
United Arab Emirates	0	0	0	1	0	0	1	0	0
United Arab Emirates	0	0	0	1	0	0	0	0	0
United Arab Emirates	1	0	0	1	1	0	1	1	0
United Arab Emirates	0	0	0	1	0	0	0	0	0
United Arab Emirates	1	0	0	1	0	0	1	0	0
United Arab Emirates	0	0	0	1	0	0	0	1	0
United Arab Emirates	0	0	0	1	0	0	1	0	0
United Arab Emirates	1	0	0	1	1	1	0	0	0
United Arab Emirates	1	0	0	1	0	0	0	0	0
United Arab Emirates	0	0	0	0	1	0	0	0	0
United Arab Emirates	1	0	0	1	1	1	0	0	0
United Arab Emirates	1	0	0	1	1	0	1	0	0
United Arab Emirates	1	0	0	1	1	0	1	1	0
United Arab Emirates	0	0	0	0	0	0	0	0	0
United Arab Emirates	0	0	0	1	0	1	0	0	0
United Arab Emirates	0	0	0	1	0	1	1	0	0
United Arab Emirates	0	0	0	0	0	0	0	0	0
United Arab Emirates	0	0	0	1	1	1	1	0	0
United Arab Emirates	0	0	0	1	1	1	0	0	0
United Arab Emirates	1	0	0	0	0	1	1	0	0
United Arab Emirates	0	0	0	1	0	0	0	0	0
United Arab Emirates	0	0	0	1	1	1	0	0	0
United Arab Emirates	0	0	0	0	0	0	0	0	0
United Arab Emirates	1	1	0	1	1	1	1	0	0
United Arab Emirates	1	0	0	1	1	0	1	0	0
United Arab Emirates	1	1	0	1	1	1	1	1	0
United Arab Emirates	1	0	0	1	1	1	1	1	0
United Arab Emirates	0	0	0	1	0	0	1	0	0
United Arab Emirates	1	0	0	0	0	0	0	0	0
United Arab Emirates	0	0	0	0	0	0	0	0	0
United Arab Emirates	1	0	1	0	1	0	1	0	0
United Arab Emirates	0	0	0	1	0	0	1	0	0
United Arab Emirates	0	0	0	1	0	1	0	1	0
United Arab Emirates	0	0	0	1	0	1	0	1	0
United Arab Emirates	0	0	0	0	0	1	0	0	0
United Arab Emirates	1	0	0	1	1	0	1	1	0
United Arab Emirates	0	0	0	1	0	1	0	1	0
United Arab Emirates	0	0	0	1	0	0	0	0	0
United Arab Emirates	0	0	0	1	0	0	1	0	0
United Arab Emirates	1	0	0	1	1	1	0	1	0
United Arab Emirates	0	0	0	1	1	0	1	0	0
United Arab Emirates	1	0	0	1	0	0	1	1	0
United Arab Emirates	1	0	0	1	1	0	1	0	0
United Arab Emirates	0	0	0	0	1	0	0	0	0
United Arab Emirates	1	0	0	1	0	0	0	0	0
United Arab Emirates	1	0	0	1	0	0	1	1	0
United Arab Emirates	0	0	0	1	1	1	1	0	0
United Arab Emirates	0	0	0	1	1	0	1	0	0
United Arab Emirates	0	0	0	1	1	0	0	0	0
United Arab Emirates	0	0	0	0	0	1	1	0	0
United Arab Emirates	0	0	0	1	1	1	1	0	0
United Arab Emirates	1	0	0	1	1	1	1	1	0
United Arab Emirates	0	0	0	1	1	0	1	0	0
United Arab Emirates	0	0	0	1	1	0	0	0	0
United Arab Emirates	1	0	0	1	0	1	1	0	1
United Arab Emirates	1	1	0	1	1	1	1	1	1
United Arab Emirates	0	0	0	0	1	0	0	0	0
United Arab Emirates	0	0	0	1	0	0	1	0	0
United Arab Emirates	0	0	0	1	0	0	0	0	0
United Arab Emirates	0	0	0	1	0	0	0	0	0
United Arab Emirates	0	0	0	0	0	0	1	1	0
United Arab Emirates	1	0	0	0	0	0	0	0	0
United Arab Emirates	1	0	0	0	0	0	1	1	0
United Arab Emirates	0	0	0	1	0	0	0	0	0
United Arab Emirates	1	0	0	1	1	1	1	0	0
United Arab Emirates	1	0	0	0	1	0	0	1	0
United Arab Emirates	1	0	0	1	1	1	0	0	0
United Arab Emirates	0	0	0	1	0	0	0	0	0
United Arab Emirates	0	0	0	1	0	1	0	0	0
United Arab Emirates	0	0	0	1	1	0	0	0	0
United Arab Emirates	0	0	0	1	0	0	0	1	0
United Arab Emirates	0	0	0	1	1	1	0	1	0
United Arab Emirates	0	0	0	0	0	0	0	0	0
United Arab Emirates	0	0	0	1	0	0	1	0	0
United Arab Emirates	0	0	0	1	0	0	0	0	0
United Arab Emirates	0	0	0	0	0	0	0	0	0
United Arab Emirates	1	0	0	1	0	0	0	1	0
United Arab Emirates	0	0	0	1	0	0	0	0	0
United Arab Emirates	0	0	0	1	1	0	0	0	0
United Arab Emirates	0	0	0	1	0	1	0	0	0
United Arab Emirates	1	0	0	1	1	0	1	1	0
United Arab Emirates	0	0	0	1	0	0	0	1	0
United Arab Emirates	0	0	0	1	1	0	0	0	0
United Arab Emirates	0	0	0	0	0	0	1	1	0
United Arab Emirates	1	0	0	1	0	1	0	0	0
United Arab Emirates	1	0	0	1	0	0	0	0	0
United Arab Emirates	1	0	0	1	0	0	0	0	0
United Arab Emirates	0	0	0	1	0	0	0	0	0
United Arab Emirates	0	0	0	0	0	0	0	0	0
United Arab Emirates	1	0	0	1	0	0	1	1	0
United Arab Emirates	0	0	0	1	1	0	0	1	1
United Arab Emirates	1	0	0	1	1	1	1	1	0
United Arab Emirates	0	0	0	1	0	0	0	0	0
United Arab Emirates	0	0	0	0	1	0	1	1	0
United Arab Emirates	1	0	0	0	0	0	1	1	0
United Arab Emirates	0	0	0	1	1	0	1	0	0
United Arab Emirates	0	1	0	1	1	0	1	0	0
United Arab Emirates	1	0	0	1	0	0	0	0	0
United Arab Emirates	1	0	0	1	1	1	1	1	0
United Arab Emirates	0	0	0	1	0	0	0	0	0
United Arab Emirates	0	0	1	1	0	0	1	0	0
United Arab Emirates	0	0	0	1	0	0	0	0	0
United Arab Emirates	0	0	0	0	0	0	0	0	0
United Arab Emirates	1	0	0	1	0	1	1	0	0
United Arab Emirates	0	0	0	1	0	0	0	0	0
United Arab Emirates	1	0	0	1	0	0	1	0	0
United Arab Emirates	0	0	0	1	0	0	0	0	0
United Arab Emirates	1	0	1	1	1	1	1	0	1
United Arab Emirates	0	0	0	1	0	1	0	0	0
United Arab Emirates	0	0	0	1	0	0	0	0	0
United Arab Emirates	1	0	0	1	0	0	0	0	0
United Arab Emirates	0	1	0	1	0	1	1	1	0
United Arab Emirates	0	0	0	1	0	0	1	0	0
United Arab Emirates	0	0	0	1	1	0	1	0	0
United Arab Emirates	1	0	0	1	0	1	1	1	0
United Arab Emirates	1	0	0	1	1	1	1	0	0
United Arab Emirates	1	0	0	1	1	1	0	0	0
United Arab Emirates	1	0	0	1	1	1	1	0	0
United Arab Emirates	1	0	0	0	0	0	0	0	0
United Arab Emirates	0	0	0	1	0	1	0	0	0
United Arab Emirates	0	0	0	1	0	0	1	0	0
United Arab Emirates	1	0	0	1	1	1	1	0	0
United Arab Emirates	1	0	0	1	1	1	0	0	0
United Arab Emirates	1	0	0	1	1	0	1	0	0
United Arab Emirates	1	0	1	1	1	0	1	0	0
United Arab Emirates	1	0	0	1	1	0	1	0	0
United Arab Emirates	1	0	0	1	1	0	1	1	0
United Arab Emirates	0	0	0	1	0	1	0	0	0
United Arab Emirates	1	0	0	1	1	0	1	0	0
United Arab Emirates	0	0	0	1	0	0	0	0	0
United Arab Emirates	0	0	0	1	1	0	0	0	0
United Arab Emirates	0	0	0	1	0	0	0	0	0
United Arab Emirates	1	0	0	1	1	0	1	0	0
United Arab Emirates	0	0	1	0	0	0	0	0	0
United Arab Emirates	1	0	0	1	1	1	1	1	0
United Arab Emirates	0	0	0	1	1	0	0	0	0
United Arab Emirates	1	0	0	1	0	0	1	0	0
United Arab Emirates	0	0	0	1	0	1	0	0	0
United Arab Emirates	0	0	0	1	0	0	0	0	0
United Arab Emirates	0	0	0	1	1	0	1	0	0
United Arab Emirates	1	0	0	0	1	0	1	0	0
United Arab Emirates	0	0	0	1	1	1	0	1	0
United Arab Emirates	1	0	0	1	0	0	0	0	0
United Arab Emirates	0	0	0	1	0	0	1	1	0
United Arab Emirates	1	1	0	1	1	0	0	0	1
United Arab Emirates	0	0	0	0	0	0	0	1	0
United Arab Emirates	1	0	0	1	1	1	1	0	0
United Arab Emirates	0	0	0	1	0	0	0	0	0
United Arab Emirates	0	0	0	1	1	0	1	0	0
United Arab Emirates	0	0	0	1	1	0	1	0	0
United Arab Emirates	0	0	0	1	0	0	0	0	0
United Arab Emirates	1	0	0	1	1	1	1	0	0
United Arab Emirates	0	0	0	0	1	0	0	1	0
United Arab Emirates	0	0	0	0	0	0	0	1	0
United Arab Emirates	0	0	0	0	1	0	0	0	0
United Arab Emirates	0	0	0	1	0	0	0	0	0
United Arab Emirates	0	0	0	1	1	0	0	0	0
United Arab Emirates	0	0	0	1	0	0	1	1	0
United Arab Emirates	0	0	0	0	1	0	0	1	0
United Arab Emirates	0	0	0	1	0	0	0	1	0
United Arab Emirates	0	0	0	0	0	0	1	0	0
United Arab Emirates	0	0	0	1	0	0	0	0	0
United Arab Emirates	0	1	1	1	1	0	1	1	1
United Arab Emirates	0	0	0	1	1	0	1	1	1
United Arab Emirates	1	0	0	1	1	1	1	0	0
United Arab Emirates	1	0	0	1	0	0	1	0	0
United Arab Emirates	0	0	0	1	1	1	0	0	0
United Arab Emirates	1	0	0	1	1	1	1	0	0
United Arab Emirates	1	0	0	1	1	0	0	1	0
United Arab Emirates	0	0	0	1	0	0	1	0	0
United Arab Emirates	0	0	0	1	1	0	1	0	0
United Arab Emirates	0	0	0	1	0	0	0	0	0
United Arab Emirates	1	1	0	1	1	1	1	1	0
United Arab Emirates	0	0	0	1	1	0	1	1	1
United Arab Emirates	0	1	0	1	1	0	1	0	0
United Arab Emirates	1	0	0	1	1	0	1	1	0
United Arab Emirates	1	0	0	1	1	0	1	1	0
United Arab Emirates	1	1	1	1	1	1	1	1	1
United Arab Emirates	1	0	1	1	1	0	1	0	0
United Arab Emirates	0	0	0	1	1	0	0	0	0
United Arab Emirates	0	0	0	1	1	0	0	0	0
United Arab Emirates	1	0	0	1	1	0	0	1	0
United Arab Emirates	1	0	0	1	1	1	1	0	0
United Arab Emirates	1	1	0	1	1	1	1	1	0
United Arab Emirates	1	0	0	1	0	1	0	1	0
United Arab Emirates	1	0	1	1	1	0	1	0	0
United Arab Emirates	0	0	0	0	0	1	0	1	0
United Arab Emirates	1	0	0	1	1	0	0	1	0
United Arab Emirates	0	0	0	0	0	0	0	0	0
United Arab Emirates	1	0	1	1	1	1	1	1	0
United Arab Emirates	1	0	0	1	0	0	0	0	0
United Arab Emirates	0	0	0	1	1	0	1	1	0
United Arab Emirates	1	0	0	1	0	0	1	0	0
United Arab Emirates	0	0	0	1	1	1	0	0	0
United Arab Emirates	0	0	0	1	1	0	1	0	0
United Arab Emirates	0	0	0	1	0	0	0	0	0
United Arab Emirates	1	0	0	1	1	1	0	1	0
United Arab Emirates	0	0	0	1	0	0	1	0	0
United Arab Emirates	0	0	0	0	1	0	0	0	0
United Arab Emirates	0	0	0	1	0	0	1	0	0
United Arab Emirates	0	0	0	1	0	0	0	0	0
United Arab Emirates	0	0	0	1	1	1	0	1	0
United Arab Emirates	0	0	0	1	1	1	1	0	0
United Arab Emirates	1	0	0	1	1	0	0	1	0
United Arab Emirates	0	0	0	1	1	1	1	0	0
United Arab Emirates	1	1	1	1	1	1	1	1	1
United Arab Emirates	0	0	0	1	1	0	1	0	0
United Arab Emirates	1	0	0	1	0	0	0	0	0
United Arab Emirates	0	0	0	1	0	0	1	0	0
United Arab Emirates	1	0	0	1	1	0	1	1	0
United Arab Emirates	0	0	0	0	1	0	1	1	0
United Arab Emirates	1	0	0	0	0	0	0	0	0
United Arab Emirates	0	0	0	1	0	0	0	0	0
United Arab Emirates	0	0	0	0	0	0	0	0	0
United Arab Emirates	0	0	0	0	0	0	0	0	0
United Arab Emirates	0	0	0	1	0	0	1	0	0
United Arab Emirates	0	0	0	1	1	0	1	0	0
United Arab Emirates	1	0	0	1	1	1	1	0	0
United Arab Emirates	0	0	0	1	1	0	1	0	0
United Arab Emirates	1	1	0	1	1	1	1	1	1
United Arab Emirates	1	1	0	1	1	0	1	1	0
United Arab Emirates	0	0	0	0	0	0	1	0	0
United Arab Emirates	1	0	0	1	1	0	0	0	0
United Arab Emirates	0	0	0	1	1	1	0	0	0
United Arab Emirates	1	0	0	1	1	1	1	0	0
United Arab Emirates	0	1	0	1	1	1	1	1	0
United Arab Emirates	0	0	0	1	0	0	0	1	0
United Arab Emirates	0	0	0	1	1	0	0	1	0
United Arab Emirates	0	0	0	1	1	0	0	1	0
United Arab Emirates	0	0	0	1	0	1	1	0	0
United Arab Emirates	1	1	0	0	0	0	1	1	1
United Arab Emirates	0	0	0	1	0	1	1	0	0
United Arab Emirates	0	0	0	1	0	1	1	0	0
United Arab Emirates	0	0	0	1	0	0	0	1	0
United Arab Emirates	0	0	0	0	1	1	1	1	0
United Arab Emirates	0	0	0	1	0	0	1	0	0
United Arab Emirates	1	0	0	1	1	0	1	0	0
United Arab Emirates	1	0	0	1	1	1	1	1	1
United Arab Emirates	1	0	0	1	1	0	0	0	0
United Arab Emirates	1	1	1	1	1	1	1	1	0
United Arab Emirates	1	0	0	0	0	0	1	0	0
United Arab Emirates	1	0	0	1	1	1	0	1	1
United Arab Emirates	0	0	0	1	0	1	0	1	0
United Arab Emirates	1	0	0	1	1	1	1	0	0
United Arab Emirates	1	0	0	1	1	0	1	0	0
United Arab Emirates	0	1	0	1	1	1	1	1	0
United Arab Emirates	1	1	0	1	1	1	1	0	0
United Arab Emirates	1	1	1	1	1	0	1	1	0
United Arab Emirates	0	0	0	1	1	0	1	0	0
United Arab Emirates	1	1	0	1	1	1	1	1	0
United Arab Emirates	0	0	0	1	0	0	1	0	0
United Arab Emirates	0	0	0	0	0	0	0	0	0
United Arab Emirates	0	0	0	1	0	0	0	0	0
United Arab Emirates	0	0	0	1	1	0	1	1	0
United Arab Emirates	0	0	0	1	0	0	0	0	0
United Arab Emirates	0	0	0	1	1	1	0	0	0
United Arab Emirates	1	1	0	1	1	0	1	0	0
United Arab Emirates	1	0	0	1	0	0	0	0	0
United Arab Emirates	0	0	0	1	0	0	0	0	0
United Arab Emirates	1	0	0	1	1	0	0	0	0
United Arab Emirates	0	0	0	0	1	0	0	0	0
United Arab Emirates	0	0	0	1	0	0	0	1	0
United Arab Emirates	0	0	0	1	1	0	1	0	0
United Arab Emirates	0	0	0	1	0	0	0	1	0
United Arab Emirates	0	0	0	1	1	0	0	0	0
United Arab Emirates	0	0	0	1	1	0	1	0	0
United Arab Emirates	0	0	0	1	1	1	1	1	0
United Arab Emirates	0	0	0	1	0	0	0	0	0
United Arab Emirates	1	0	0	1	1	0	0	0	0
United Arab Emirates	1	0	0	1	1	1	0	1	0
United Arab Emirates	1	0	0	1	0	0	0	0	0
United Arab Emirates	1	0	0	1	1	0	0	0	0
United Arab Emirates	1	0	0	1	1	1	1	0	0
United Arab Emirates	1	0	0	1	1	0	1	1	0
United Arab Emirates	1	0	0	1	0	1	1	0	0
United Arab Emirates	0	0	0	1	0	0	0	0	0
United Arab Emirates	0	0	0	1	0	1	1	0	0
United Arab Emirates	1	0	0	1	1	0	0	1	0
United Arab Emirates	0	0	0	1	0	0	0	0	0
United Arab Emirates	0	0	0	1	0	1	1	0	0
United Arab Emirates	1	0	0	1	0	0	0	0	0
United Arab Emirates	0	0	0	0	0	0	1	0	0
United Arab Emirates	0	0	0	0	0	0	0	0	0
United Arab Emirates	0	0	0	0	0	0	0	0	0
United Arab Emirates	0	0	0	0	1	0	0	0	0
United Arab Emirates	0	0	0	1	1	1	0	0	0
United Arab Emirates	1	0	0	1	0	0	1	0	0
United Arab Emirates	1	0	0	1	0	0	1	0	0
United Arab Emirates	0	0	0	1	1	0	0	0	0
United Arab Emirates	1	0	0	0	0	0	0	0	0
United Arab Emirates	1	0	0	1	1	1	1	0	0
United Arab Emirates	1	0	0	1	0	0	1	0	0
United Arab Emirates	0	0	0	1	0	0	0	0	0
United Arab Emirates	0	0	0	1	1	1	1	0	0
United Arab Emirates	0	0	0	1	1	1	1	1	0
United Arab Emirates	1	0	0	1	0	0	1	0	0
United Arab Emirates	0	0	0	1	1	0	0	0	0
United Arab Emirates	0	0	0	0	1	0	0	1	0
United Arab Emirates	0	0	0	1	0	0	1	0	0
United Arab Emirates	0	0	0	1	1	0	1	1	0
United Arab Emirates	1	0	0	0	0	0	1	0	0
United Arab Emirates	0	0	0	1	1	1	0	0	0
United Arab Emirates	1	1	0	1	1	1	1	1	0
United Arab Emirates	0	0	0	1	0	1	0	1	0
United Arab Emirates	1	0	0	0	0	0	1	0	0
United Arab Emirates	0	0	0	1	1	1	0	0	0
United Arab Emirates	0	0	0	1	0	0	0	0	0
United Arab Emirates	1	0	0	1	1	1	1	0	0
United Arab Emirates	0	0	0	1	0	0	0	0	0
United Arab Emirates	0	0	0	1	0	0	0	0	0
United Arab Emirates	1	0	0	1	1	1	1	1	0
United Arab Emirates	0	0	0	1	1	1	1	1	0
United Arab Emirates	0	0	0	1	0	0	0	1	0
United Arab Emirates	0	0	0	1	0	0	1	1	0
United Arab Emirates	1	0	0	1	1	0	1	1	0
United Arab Emirates	0	0	0	0	0	0	0	0	0
United Arab Emirates	0	0	0	0	0	0	0	0	0
United Arab Emirates	1	0	0	1	0	0	1	0	0
United Arab Emirates	1	0	0	1	0	0	0	0	0
United Arab Emirates	0	0	0	1	0	0	1	0	0
United Arab Emirates	0	0	0	1	0	0	0	0	0
United Arab Emirates	0	0	0	1	1	0	1	1	0
United Arab Emirates	0	0	0	1	1	0	1	0	0
United Arab Emirates	0	0	0	1	1	0	0	0	0
United Arab Emirates	0	0	0	1	1	1	1	0	0
United Arab Emirates	1	0	0	1	0	1	0	0	0
United Arab Emirates	1	0	0	0	1	0	0	0	0
United Arab Emirates	1	1	0	1	0	1	1	0	1
United Arab Emirates	1	0	0	1	1	1	1	0	0
United Arab Emirates	1	0	0	1	0	1	1	0	0
United Arab Emirates	0	0	0	1	1	1	1	0	0
United Arab Emirates	0	0	0	1	1	1	0	0	0
United Arab Emirates	1	0	0	1	1	1	1	0	0
United Arab Emirates	1	0	0	1	0	0	0	1	0
United Arab Emirates	1	0	0	0	0	0	0	0	0
United Arab Emirates	0	0	0	1	0	0	0	0	0
United Arab Emirates	1	0	0	1	1	1	1	0	0
United Arab Emirates	0	0	0	1	0	1	1	1	0
United Arab Emirates	0	0	0	1	1	1	1	1	0
United Arab Emirates	1	0	0	1	1	1	0	0	0
United Arab Emirates	0	0	0	1	0	0	0	0	0
United Arab Emirates	1	0	1	1	1	1	1	1	0
United Arab Emirates	0	0	0	0	0	0	0	1	0
United Arab Emirates	1	0	0	1	0	1	0	0	0
United Arab Emirates	1	0	0	0	0	1	1	0	0
United Arab Emirates	0	0	0	0	0	1	0	0	0
United Arab Emirates	1	1	0	1	0	0	1	0	0
United Arab Emirates	0	0	0	1	0	0	1	0	0
United Arab Emirates	1	0	0	1	0	0	1	0	0
United Arab Emirates	1	0	0	1	0	1	0	1	0
United Arab Emirates	1	0	0	1	1	1	1	0	0
United Arab Emirates	0	0	0	1	1	0	1	1	0
United Arab Emirates	0	0	0	1	0	0	1	1	0
United Arab Emirates	0	0	0	1	0	0	0	0	0
United Arab Emirates	0	0	0	1	0	1	1	1	0
United Arab Emirates	0	0	0	1	1	1	1	0	0
United Arab Emirates	0	0	1	1	1	0	1	0	0
United Arab Emirates	0	0	0	1	0	0	0	0	0
United Arab Emirates	1	0	0	1	0	0	1	1	0
United Arab Emirates	0	0	0	1	1	0	0	0	0
United Arab Emirates	0	0	0	1	0	0	0	0	0
United Arab Emirates	0	0	0	1	0	0	0	1	0
United Arab Emirates	0	0	0	1	1	1	1	0	0
United Arab Emirates	0	0	0	1	0	0	0	0	0
United Arab Emirates	0	0	0	1	1	0	0	1	0
United Arab Emirates	0	0	0	1	1	1	1	0	0
United Arab Emirates	0	0	0	1	0	0	0	0	0
United Arab Emirates	0	0	0	0	0	0	1	1	0
United Arab Emirates	0	0	0	1	1	0	0	0	0
United Arab Emirates	0	0	0	1	0	1	0	0	0
United Arab Emirates	0	0	0	1	1	1	0	0	0
United Arab Emirates	1	1	1	1	1	1	1	0	1
United Arab Emirates	0	1	0	1	0	0	0	0	0
United Arab Emirates	0	0	0	1	1	1	0	0	0
United Arab Emirates	1	0	0	1	1	0	0	1	0
United Arab Emirates	1	0	0	1	1	1	1	0	0
United Arab Emirates	0	0	0	1	0	0	0	0	0
United Arab Emirates	1	0	0	0	1	1	1	0	0
United Arab Emirates	1	0	0	1	1	1	0	0	0
United Arab Emirates	0	0	0	1	1	0	0	0	0
United Arab Emirates	1	0	0	1	1	0	1	1	0
United Arab Emirates	1	0	0	1	1	0	1	0	0
United Arab Emirates	0	0	0	0	1	0	0	0	0
United Arab Emirates	0	0	0	0	0	0	0	0	0
United Arab Emirates	0	0	0	1	0	0	1	0	0
United Arab Emirates	1	0	0	1	0	0	1	0	0
United Arab Emirates	1	0	0	1	1	0	0	1	0
United Arab Emirates	0	0	0	1	0	0	0	0	0
United Arab Emirates	0	0	0	1	0	0	0	0	0
United Arab Emirates	0	0	0	0	0	0	0	1	0
United Arab Emirates	0	0	0	1	0	0	0	0	0
United Arab Emirates	0	0	0	0	0	0	0	0	0
United Arab Emirates	1	0	0	1	0	0	0	0	0
United Arab Emirates	0	0	0	1	0	1	0	1	0
United Arab Emirates	1	0	0	1	0	0	0	0	0
United Arab Emirates	0	0	0	1	1	0	1	1	0
United Arab Emirates	0	0	0	1	0	0	0	0	0
United Arab Emirates	0	0	0	1	0	1	1	0	0
United Arab Emirates	0	0	0	1	0	0	0	0	0
United Arab Emirates	1	0	0	0	0	0	0	0	0
United Arab Emirates	0	0	0	0	0	0	0	0	0
United Arab Emirates	0	0	0	1	0	0	1	1	0
United Arab Emirates	0	0	0	1	0	0	0	0	0
United Arab Emirates	0	0	0	1	0	0	0	0	0
United Arab Emirates	0	0	0	1	0	0	1	1	0
United Arab Emirates	0	0	0	1	1	1	1	0	0
United Arab Emirates	0	0	0	1	1	1	1	0	0
United Arab Emirates	0	0	0	1	1	1	1	1	0
United Arab Emirates	0	0	0	1	1	1	0	1	1
United Arab Emirates	1	0	0	1	1	0	1	1	0
United Arab Emirates	0	0	0	1	0	0	1	0	0
United Arab Emirates	0	0	0	1	1	1	1	1	0
United Arab Emirates	0	0	0	1	1	0	1	0	0
United Arab Emirates	1	0	0	1	1	0	1	1	0
United Arab Emirates	0	0	0	1	1	1	0	0	0
United Arab Emirates	1	0	0	1	1	1	1	0	0
United Arab Emirates	0	0	0	1	1	1	1	0	0
United Arab Emirates	0	0	0	1	1	0	1	1	0
United Arab Emirates	0	0	0	0	1	0	0	0	0
United Arab Emirates	0	0	0	0	0	0	0	0	0
United Arab Emirates	0	0	0	1	1	0	0	0	0
United Arab Emirates	0	0	0	0	0	0	1	0	0
United Arab Emirates	0	0	0	1	1	1	1	0	0
United Arab Emirates	0	0	0	0	0	0	0	0	0
United Arab Emirates	1	0	0	0	1	0	0	1	0
United Arab Emirates	0	0	0	1	0	0	1	0	0
United Arab Emirates	0	0	0	1	0	0	1	0	0
United Arab Emirates	0	0	0	1	0	0	0	1	0
United Arab Emirates	1	1	1	1	1	1	1	1	0
United Arab Emirates	0	0	0	1	1	0	0	1	0
United Arab Emirates	0	0	0	1	1	1	0	0	0
United Arab Emirates	0	0	0	1	0	0	1	0	0
United Arab Emirates	0	0	0	0	0	0	0	1	0
United Arab Emirates	0	0	0	0	1	0	0	0	0
United Arab Emirates	1	0	0	1	0	0	0	1	0
United Arab Emirates	0	0	0	1	1	0	1	0	0
United Arab Emirates	0	0	0	1	0	0	0	1	0
United Arab Emirates	0	0	0	1	1	0	1	1	0
United Arab Emirates	1	0	0	0	0	0	0	0	0
United Arab Emirates	0	0	0	0	0	0	0	0	0
United Arab Emirates	0	0	0	0	0	0	0	0	0
United Arab Emirates	0	0	0	0	0	1	0	0	0
United Arab Emirates	0	0	0	1	0	1	1	0	0
United Arab Emirates	0	0	0	1	1	0	0	0	0
United Arab Emirates	1	1	0	1	1	1	1	1	1
United Arab Emirates	1	0	0	1	1	1	1	1	1
United Arab Emirates	1	0	1	1	1	1	1	0	0
United Arab Emirates	1	0	0	1	1	0	1	1	0
United Arab Emirates	0	0	0	1	0	1	0	0	0
United Arab Emirates	0	0	0	1	0	0	1	0	0
United Arab Emirates	0	0	0	1	0	1	1	0	0
United Arab Emirates	0	0	0	1	1	0	0	0	0
United Arab Emirates	0	0	0	1	0	0	0	0	0
United Arab Emirates	0	0	0	1	1	1	0	1	0
United Arab Emirates	0	0	0	1	1	1	0	0	0
United Arab Emirates	0	0	0	1	1	0	1	0	0
United Arab Emirates	0	0	0	1	1	0	0	1	0
United Arab Emirates	1	0	0	1	1	1	1	1	0
United Arab Emirates	0	0	0	1	1	0	1	0	0
United Arab Emirates	0	0	0	1	1	0	0	1	0
United Arab Emirates	0	0	0	1	0	0	0	0	0
United Arab Emirates	0	0	0	1	0	0	1	0	0
United Arab Emirates	0	0	0	1	0	0	0	0	0
United Arab Emirates	0	0	0	1	0	0	0	0	0
United Arab Emirates	0	0	0	1	1	0	0	0	0
United Arab Emirates	0	0	0	0	1	0	0	0	0
United Arab Emirates	1	0	0	1	0	0	0	0	0
United Arab Emirates	0	0	0	1	0	0	1	1	0
United Arab Emirates	0	0	0	1	0	0	0	1	0
United Arab Emirates	1	0	0	1	0	1	0	1	0
United Arab Emirates	0	0	0	1	1	0	0	1	0
United Arab Emirates	0	0	0	1	0	0	0	0	0
United Arab Emirates	0	0	0	1	0	1	0	0	0
United Arab Emirates	0	0	0	1	1	1	0	0	0
United Arab Emirates	1	0	0	0	1	0	1	0	0
United Arab Emirates	1	0	0	1	1	1	1	1	0
United Arab Emirates	1	1	0	1	1	1	1	1	0
United Arab Emirates	0	0	1	1	0	0	0	0	0
United Arab Emirates	0	0	0	1	0	1	1	1	0
United Arab Emirates	0	0	0	1	0	0	1	0	0
United Arab Emirates	0	0	0	1	0	0	0	0	0
United Arab Emirates	1	0	0	0	1	0	1	0	0
United Arab Emirates	0	0	0	0	0	0	1	0	0
United Arab Emirates	1	0	0	0	1	0	1	0	0
United Arab Emirates	0	0	0	0	0	0	0	1	0
United Arab Emirates	1	0	0	0	0	0	1	0	0
United Arab Emirates	1	0	0	1	1	0	0	0	0
United Arab Emirates	0	0	0	1	0	1	0	0	0
United Arab Emirates	1	1	0	1	1	1	1	1	0
United Arab Emirates	0	0	0	1	0	1	0	0	0
United Arab Emirates	0	0	0	1	0	0	1	0	0
United Arab Emirates	1	1	0	1	1	1	1	1	0
United Arab Emirates	0	0	0	0	0	0	1	1	0
United Arab Emirates	0	0	0	1	1	1	0	0	0
United Arab Emirates	0	0	0	1	0	0	0	0	0
United Arab Emirates	0	0	0	1	0	1	1	1	0
United Arab Emirates	0	0	0	1	0	0	1	0	0
United Arab Emirates	0	0	1	1	0	0	0	0	0
United Arab Emirates	0	0	0	1	0	0	0	0	0
United Arab Emirates	0	0	0	1	0	0	0	0	0
United Arab Emirates	1	0	0	1	0	0	0	0	0
United Arab Emirates	1	0	0	1	0	1	0	0	0
United Arab Emirates	0	0	0	0	0	0	0	1	0
United Arab Emirates	1	0	0	1	1	1	1	0	1
United Arab Emirates	0	0	0	1	0	0	0	0	0
United Arab Emirates	1	0	0	1	1	1	1	1	0
United Arab Emirates	0	0	0	0	1	0	0	0	0
United Arab Emirates	0	0	0	1	1	0	0	0	0
United Arab Emirates	1	0	0	1	1	1	1	1	0
United Arab Emirates	1	0	0	1	1	0	1	0	0
United Arab Emirates	1	0	0	1	1	0	0	0	0
United Arab Emirates	1	0	0	1	0	0	0	0	0
United Arab Emirates	0	0	0	1	1	1	0	1	0
United Arab Emirates	0	0	0	1	0	0	1	1	0
United Arab Emirates	0	1	0	1	0	1	0	0	0
United Arab Emirates	1	0	0	1	1	1	1	0	0
United Arab Emirates	0	0	0	0	0	0	0	0	0
United Arab Emirates	1	0	0	1	1	1	1	0	0
United Arab Emirates	0	0	0	1	0	0	0	0	0
United Arab Emirates	0	0	0	1	0	0	0	1	0
United Arab Emirates	0	0	0	1	1	0	1	0	0
United Arab Emirates	1	0	0	1	0	0	0	0	0
United Arab Emirates	0	0	0	1	0	0	0	1	0
United Arab Emirates	1	0	0	1	1	1	1	0	0
United Arab Emirates	1	0	0	1	1	0	1	1	0
United Arab Emirates	1	0	0	1	1	0	0	1	0
United Arab Emirates	1	1	0	1	1	0	1	0	0
United Arab Emirates	1	1	1	1	1	1	1	1	1
United Arab Emirates	1	1	0	1	1	1	1	1	1
United Arab Emirates	1	0	0	1	0	1	1	1	0
United Arab Emirates	1	1	0	1	1	1	1	1	1
United Arab Emirates	1	1	1	1	1	1	1	1	0
United Arab Emirates	0	0	0	1	1	0	1	1	1
United Arab Emirates	1	1	0	1	1	1	1	0	0
United Arab Emirates	1	1	0	1	1	0	1	1	0
United Arab Emirates	1	0	0	1	1	0	1	0	0
United Arab Emirates	1	0	0	1	1	0	1	1	0
United Arab Emirates	0	1	1	1	1	0	0	1	0
United Arab Emirates	1	0	0	1	0	0	1	0	0
United Arab Emirates	1	0	0	1	1	0	1	0	0
United Arab Emirates	1	1	0	1	1	1	0	1	0
United Arab Emirates	1	0	1	1	1	1	1	0	1
United Arab Emirates	1	0	0	1	0	0	1	0	0
United Arab Emirates	0	0	0	1	0	1	1	0	0
United Arab Emirates	1	0	0	1	0	0	0	1	0
United Arab Emirates	1	0	0	1	1	0	1	0	0
United Arab Emirates	1	0	1	1	1	1	1	0	0
United Arab Emirates	0	0	0	1	1	1	1	0	0
United Arab Emirates	1	0	0	1	0	0	0	1	0
United Arab Emirates	0	0	0	1	1	1	1	0	0
United Arab Emirates	0	0	0	1	0	0	1	0	0
United Arab Emirates	0	0	0	0	0	0	0	0	0
United Arab Emirates	0	0	0	0	0	0	0	0	0
United Arab Emirates	0	0	0	0	0	0	1	0	0
United Arab Emirates	0	0	0	1	0	0	0	0	0
United Arab Emirates	1	0	0	1	0	0	1	0	0
United Arab Emirates	0	0	0	1	1	0	0	0	0
United Arab Emirates	0	0	0	1	1	0	0	0	0
United Arab Emirates	0	0	0	1	0	0	0	0	0
United Arab Emirates	0	0	0	1	0	0	0	0	0
United Arab Emirates	1	0	0	1	1	1	0	0	0
United Arab Emirates	0	0	0	1	0	0	0	0	0
United Arab Emirates	0	0	1	1	1	1	1	1	0
United Arab Emirates	0	0	0	1	0	0	0	0	0
United Arab Emirates	1	0	0	1	1	0	1	1	0
United Arab Emirates	1	0	0	1	1	1	1	0	1
United Arab Emirates	1	0	0	1	1	1	1	1	0
United Arab Emirates	1	1	0	1	1	1	1	1	0
United Arab Emirates	1	1	1	1	1	1	1	1	0
United Arab Emirates	1	0	0	1	0	0	0	0	0
United Arab Emirates	0	0	0	1	1	1	1	1	0
United Arab Emirates	1	0	0	1	1	0	0	0	0
United Arab Emirates	1	1	0	1	1	1	1	0	0
United Arab Emirates	1	0	1	1	1	1	1	1	0
United Arab Emirates	1	1	0	1	1	0	1	1	0
United Arab Emirates	0	0	0	1	1	0	0	0	0
United Arab Emirates	0	0	0	1	0	1	1	1	0
United Arab Emirates	1	0	0	1	0	0	1	0	0
United Arab Emirates	0	0	0	1	1	0	1	0	0
United Arab Emirates	1	1	0	1	1	0	0	0	0
United Arab Emirates	0	0	0	1	1	0	0	1	0
United Arab Emirates	0	0	0	0	0	0	0	0	0
United Arab Emirates	1	0	0	1	1	1	1	0	0
United Arab Emirates	1	0	0	1	1	0	0	0	0
United Arab Emirates	0	0	0	1	0	0	1	0	0
United Arab Emirates	0	0	0	0	0	0	0	0	0
United Arab Emirates	1	0	0	1	1	0	1	1	0
United Arab Emirates	1	0	0	1	1	0	1	0	0
United Arab Emirates	0	0	0	1	0	0	0	1	0
United Arab Emirates	1	0	0	1	0	1	1	1	0
United Arab Emirates	0	0	0	0	0	0	1	0	0
United Arab Emirates	1	0	0	1	0	1	1	0	0
United Arab Emirates	0	0	0	1	1	1	0	0	0
United Arab Emirates	0	0	0	1	0	0	0	0	0
United Arab Emirates	0	0	0	0	0	0	0	0	0
United Arab Emirates	0	0	0	1	1	0	0	0	0
United Arab Emirates	1	0	0	1	1	1	0	0	0
United Arab Emirates	0	0	0	1	1	1	1	0	0
United Arab Emirates	0	0	0	1	0	0	0	0	0
United Arab Emirates	0	0	0	1	1	0	0	1	0
United Arab Emirates	0	0	0	1	0	0	1	1	0
United Arab Emirates	1	0	0	1	1	0	1	1	0
United Arab Emirates	1	0	1	1	1	0	1	0	0
United Arab Emirates	1	0	0	1	1	0	1	0	0
United Arab Emirates	1	0	0	1	1	0	1	1	0
United Arab Emirates	0	0	0	0	0	0	0	0	0
United Arab Emirates	0	0	0	0	0	0	0	1	0
United Arab Emirates	0	0	0	1	1	1	0	0	0
United Arab Emirates	1	0	0	1	1	1	0	0	0
United Arab Emirates	0	0	0	1	1	0	1	0	0
United Arab Emirates	0	0	0	1	1	0	0	0	0
United Arab Emirates	0	0	0	1	0	0	0	0	0
United Arab Emirates	1	0	0	1	1	0	1	1	0
United Arab Emirates	0	0	0	1	1	0	0	0	0
United Arab Emirates	1	0	0	1	1	0	0	0	0
United Arab Emirates	0	0	0	1	0	0	0	0	0
United Arab Emirates	0	0	0	1	0	0	0	0	0
United Arab Emirates	1	1	0	1	1	1	1	0	0
United Arab Emirates	1	0	0	1	1	1	1	1	0
United Arab Emirates	1	0	0	1	1	1	0	0	0
United Arab Emirates	0	0	0	1	0	0	0	1	0
United Arab Emirates	1	0	0	1	1	1	1	0	0
United Arab Emirates	0	0	1	1	1	1	0	0	0
United Arab Emirates	0	0	0	1	0	0	0	0	0
United Arab Emirates	0	0	1	1	0	1	1	1	0
United Arab Emirates	1	0	0	1	0	1	0	0	0
United Arab Emirates	0	0	0	1	0	0	0	0	0
United Arab Emirates	1	0	0	1	1	0	1	0	0
United Arab Emirates	0	0	0	1	0	0	0	0	0
United Arab Emirates	0	0	0	1	0	0	0	0	0
United Arab Emirates	0	0	0	1	0	0	0	0	0
United Arab Emirates	1	0	0	0	0	0	0	0	0
United Arab Emirates	0	0	0	1	1	0	1	0	0
United Arab Emirates	0	0	0	1	0	0	0	1	0
United Arab Emirates	0	0	0	1	0	0	1	1	0
United Arab Emirates	1	0	0	1	1	0	1	0	0
United Arab Emirates	0	0	0	1	1	0	0	0	0
United Arab Emirates	0	0	0	0	0	1	0	0	0
United Arab Emirates	1	0	0	1	0	0	0	0	0
United Arab Emirates	0	0	0	1	0	1	0	0	0
United Arab Emirates	0	0	0	1	1	1	1	0	0
United Arab Emirates	0	0	0	0	0	1	0	0	0
United Arab Emirates	0	0	0	1	0	0	0	0	0
United Arab Emirates	1	0	0	1	1	1	1	1	1
United Arab Emirates	1	1	0	1	1	1	1	0	0
United Arab Emirates	0	0	0	1	1	1	1	0	0
United Arab Emirates	1	0	0	1	1	0	0	0	0
United Arab Emirates	1	0	0	1	0	1	1	0	0
United Arab Emirates	1	1	1	1	1	1	1	1	1
United Arab Emirates	1	0	0	1	1	1	0	1	0
United Arab Emirates	1	0	1	1	1	0	1	0	0
United Arab Emirates	1	0	0	1	1	1	1	1	0
United Arab Emirates	1	0	0	0	1	1	1	1	0
United Arab Emirates	1	0	0	1	1	1	1	1	0
United Arab Emirates	0	0	1	1	0	0	0	0	0
United Arab Emirates	0	0	0	1	1	0	1	0	0
United Arab Emirates	1	0	0	1	1	0	0	0	0
United Arab Emirates	0	0	0	1	1	0	1	0	0
United Arab Emirates	0	0	0	1	0	1	1	1	1
United Arab Emirates	1	0	0	1	1	0	0	0	0
United Arab Emirates	0	0	0	1	0	0	1	0	0
United Arab Emirates	0	0	0	0	0	0	0	0	0
United Arab Emirates	1	0	0	1	1	0	0	0	0
United Arab Emirates	0	0	0	1	1	0	1	0	0
United Arab Emirates	0	0	0	1	0	0	1	0	0
United Arab Emirates	1	0	0	1	1	0	0	0	0
United Arab Emirates	0	0	0	1	1	1	1	0	0
United Arab Emirates	0	0	0	1	0	0	0	0	0
United Arab Emirates	0	0	0	1	1	0	1	1	0
United Arab Emirates	0	0	0	0	0	0	0	0	0
United Arab Emirates	0	0	0	1	0	0	0	0	0
United Arab Emirates	1	0	0	0	0	0	1	0	0
United Arab Emirates	1	0	0	0	0	0	0	0	0
United Arab Emirates	1	0	0	1	1	0	1	1	1
United Arab Emirates	1	0	0	0	1	1	0	0	0
United Arab Emirates	0	0	0	1	0	0	1	0	0
United Arab Emirates	0	0	0	1	0	0	0	0	0
United Arab Emirates	1	0	0	1	1	0	0	0	0
United Arab Emirates	0	0	0	1	1	0	1	0	0
United Arab Emirates	0	0	0	1	1	0	0	1	0
United Arab Emirates	0	0	0	1	1	0	0	0	0
United Arab Emirates	1	0	0	0	1	0	0	0	0
United Arab Emirates	1	0	0	1	1	0	1	1	0
United Arab Emirates	0	0	0	1	0	1	0	0	0
United Arab Emirates	1	1	0	1	1	1	1	0	0
United Arab Emirates	0	0	0	1	1	0	1	1	0
United Arab Emirates	1	0	0	1	1	1	1	1	0
United Arab Emirates	0	0	0	1	1	1	1	0	0
United Arab Emirates	0	0	0	0	0	0	1	0	0
United Arab Emirates	1	0	0	1	0	1	0	0	0
United Arab Emirates	1	0	0	1	1	0	1	0	0
United Arab Emirates	1	0	0	1	1	0	1	0	0
United Arab Emirates	0	0	0	0	0	0	0	0	0
United Arab Emirates	1	0	0	0	0	0	1	1	0
United Arab Emirates	1	0	0	1	1	0	0	0	0
United Arab Emirates	1	0	0	1	1	1	0	1	0
United Arab Emirates	0	0	0	0	0	0	0	0	0
United Arab Emirates	0	0	0	1	0	1	0	0	0
United Arab Emirates	0	0	0	1	1	0	0	1	0
United Arab Emirates	1	0	0	1	0	0	1	0	0
United Arab Emirates	1	0	0	1	0	1	1	0	0
United Arab Emirates	1	0	0	1	0	0	0	0	0
United Arab Emirates	0	0	0	1	0	0	1	1	0
United Arab Emirates	1	0	0	1	0	0	1	0	0
United Arab Emirates	0	0	0	1	0	0	0	1	0
United Arab Emirates	0	0	0	0	0	0	0	0	0
United Arab Emirates	1	0	0	1	1	0	0	0	0
United Arab Emirates	1	0	0	1	0	0	0	0	0
United Arab Emirates	0	0	0	1	0	0	0	0	0
United Arab Emirates	0	0	0	0	0	0	0	0	0
United Arab Emirates	1	0	0	1	1	1	0	1	0
United Arab Emirates	1	0	0	1	1	1	1	1	0
United Arab Emirates	0	0	0	1	0	0	0	1	0
United Arab Emirates	0	0	0	1	1	1	1	1	0
United Arab Emirates	0	0	0	1	1	0	0	0	0
United Arab Emirates	0	0	0	1	1	0	0	1	0
United Arab Emirates	0	0	0	1	0	1	0	1	0
United Arab Emirates	1	0	0	1	0	0	0	0	0
United Arab Emirates	1	0	1	1	0	0	1	0	0
United Arab Emirates	0	0	0	1	0	1	0	0	0
United Arab Emirates	0	0	0	1	0	0	0	0	0
United Arab Emirates	1	1	0	1	1	1	1	1	0
United Arab Emirates	1	0	0	1	1	0	1	1	0
United Arab Emirates	0	0	0	1	1	0	0	0	0
United Arab Emirates	1	0	0	1	1	0	1	0	0
United Arab Emirates	1	0	0	1	1	1	1	1	0
United Arab Emirates	1	0	0	1	1	0	0	1	0
United Arab Emirates	1	0	0	1	1	1	1	1	0
United Arab Emirates	0	0	0	1	0	0	0	0	0
United Arab Emirates	1	0	0	1	1	1	1	0	0
United Arab Emirates	1	0	0	1	1	1	0	0	0
United Arab Emirates	1	0	0	1	1	1	0	1	0
United Arab Emirates	0	0	0	1	1	0	0	1	0
United Arab Emirates	1	0	0	1	1	0	1	0	0
United Arab Emirates	1	0	0	1	0	1	1	1	1
United Arab Emirates	1	0	0	1	0	0	1	0	0
United Arab Emirates	0	0	0	1	1	0	1	0	0
United Arab Emirates	0	0	0	0	1	1	1	1	0
United Arab Emirates	0	0	0	1	0	0	0	0	0
United Arab Emirates	0	0	0	1	1	0	0	0	0
United Arab Emirates	1	0	1	1	0	1	0	0	0
United Arab Emirates	0	0	0	1	1	0	0	1	0
United Arab Emirates	1	0	0	1	1	1	0	1	0
United Arab Emirates	0	0	0	1	0	0	1	0	0
United Arab Emirates	1	0	0	1	0	0	0	0	0
United Arab Emirates	0	0	0	0	0	0	0	0	0
United Arab Emirates	1	0	0	1	0	0	1	0	0
United Arab Emirates	0	0	0	1	0	0	0	0	0
United Arab Emirates	1	0	0	1	0	0	0	0	0
United Arab Emirates	1	0	0	1	1	0	1	0	0
United Arab Emirates	1	0	0	1	1	0	1	0	0
United Arab Emirates	0	0	0	0	0	0	0	0	0
United Arab Emirates	0	0	0	1	1	0	0	1	0
United Arab Emirates	0	0	0	1	0	0	0	0	0
United Arab Emirates	0	0	0	1	0	0	0	0	0
United Arab Emirates	0	0	0	1	0	0	0	0	0
United Arab Emirates	1	1	0	1	1	1	1	0	0
United Arab Emirates	1	0	0	1	0	0	0	0	0
United Arab Emirates	1	0	0	1	1	1	0	1	0
United Arab Emirates	0	0	0	0	0	0	0	0	0
United Arab Emirates	0	0	0	1	0	0	0	0	0
United Arab Emirates	0	0	0	1	0	0	1	1	0
United Arab Emirates	1	0	0	1	1	1	0	1	0
United Arab Emirates	0	0	0	0	0	0	0	0	0
United Arab Emirates	0	0	0	0	0	0	1	0	0
United Arab Emirates	0	0	0	1	1	0	0	1	0
United Arab Emirates	1	1	1	1	1	0	1	1	1
United Arab Emirates	1	1	0	1	1	1	1	1	1
United Arab Emirates	1	0	0	0	1	0	1	0	0
United Arab Emirates	0	0	0	1	0	0	0	0	0
United Arab Emirates	1	0	0	1	1	0	0	0	0
United Arab Emirates	0	1	1	1	1	1	1	1	1
United Arab Emirates	1	0	0	1	1	1	1	0	0
United Arab Emirates	1	0	0	1	1	0	0	0	1
United Arab Emirates	0	0	0	1	1	1	1	0	0
United Arab Emirates	0	0	0	1	0	0	0	0	0
United Arab Emirates	1	0	0	1	0	1	0	0	0
United Arab Emirates	0	0	0	1	0	0	0	0	0
United Arab Emirates	1	0	0	1	0	0	0	0	0
United Arab Emirates	0	0	1	1	1	1	1	1	0
United Arab Emirates	1	1	1	1	1	0	1	1	1
United Arab Emirates	0	0	0	1	1	1	0	0	0
United Arab Emirates	0	0	0	1	0	0	0	0	0
United Arab Emirates	0	0	0	1	0	0	0	0	0
United Arab Emirates	0	0	0	0	0	0	0	0	0
United Arab Emirates	0	0	0	1	0	0	0	0	0
United Arab Emirates	1	0	0	0	0	0	0	0	0
United Arab Emirates	0	0	0	0	0	0	0	1	0
United Arab Emirates	0	0	0	1	1	0	1	0	0
United Arab Emirates	0	0	0	1	1	1	0	0	0
United Arab Emirates	0	0	0	1	1	1	1	0	0
United Arab Emirates	0	0	0	1	0	0	0	0	0
United Arab Emirates	0	0	0	1	1	0	0	0	0
United Arab Emirates	1	0	0	1	0	0	1	0	0
United Arab Emirates	0	0	0	1	1	0	0	1	0
United Arab Emirates	0	0	0	0	0	0	1	0	0
United Arab Emirates	0	0	0	1	1	1	1	0	0
United Arab Emirates	0	0	0	1	1	1	0	0	0
United Arab Emirates	0	0	0	0	0	0	0	0	0
United Arab Emirates	1	0	0	1	1	1	1	0	0
United Arab Emirates	1	0	0	1	1	1	1	1	0
United Arab Emirates	1	0	0	1	0	0	1	1	0
United Arab Emirates	0	0	0	1	0	0	0	0	0
United Arab Emirates	1	0	0	0	0	0	0	1	0
United Arab Emirates	0	0	0	1	1	1	1	0	0
United Arab Emirates	1	0	0	1	1	0	1	0	0
United Arab Emirates	0	0	0	1	1	0	1	1	0
United Arab Emirates	0	0	0	1	0	1	1	1	0
United Arab Emirates	1	0	0	1	1	1	1	0	0
United Arab Emirates	0	0	0	0	0	0	0	1	0
United Arab Emirates	0	0	0	1	1	1	1	1	0
United Arab Emirates	0	0	0	1	0	0	0	1	0
United Arab Emirates	1	0	0	0	0	0	0	0	0
United Arab Emirates	0	0	0	1	0	0	0	0	0
United Arab Emirates	0	0	0	1	0	0	1	0	0
United Arab Emirates	1	0	0	1	0	1	1	0	0
United Arab Emirates	1	0	0	1	1	0	0	0	0
United Arab Emirates	1	0	0	1	1	0	1	1	0
United Arab Emirates	1	0	0	1	1	1	1	1	0
United Arab Emirates	1	0	0	1	1	0	1	0	0
United Arab Emirates	1	0	0	1	1	1	1	1	0
United Arab Emirates	0	0	0	1	0	1	1	0	0
United Arab Emirates	1	0	0	1	1	1	1	1	0
United Arab Emirates	1	0	0	1	1	0	1	1	0
United Arab Emirates	1	0	0	0	0	0	1	0	0
United Arab Emirates	0	0	0	1	0	0	0	0	0
United Arab Emirates	0	0	0	0	0	0	0	0	0
United Arab Emirates	0	0	0	1	0	0	0	0	0
United Arab Emirates	0	0	0	0	0	0	1	0	0
United Arab Emirates	0	0	0	1	0	0	0	0	0
United Arab Emirates	0	0	0	1	1	0	0	0	0
United Arab Emirates	1	0	0	0	0	0	1	1	0
United Arab Emirates	1	0	0	1	0	0	0	0	0
United Arab Emirates	1	0	0	1	0	0	0	0	0
United Arab Emirates	1	0	0	1	1	1	1	0	0
United Arab Emirates	0	0	0	1	1	0	1	1	0
United Arab Emirates	0	0	0	1	0	0	0	0	0
United Arab Emirates	1	0	0	1	1	0	1	0	0
United Arab Emirates	1	0	0	0	0	0	0	1	0
United Arab Emirates	1	0	0	1	1	1	1	1	0
United Arab Emirates	0	0	0	1	0	0	0	0	0
United Arab Emirates	0	0	0	1	0	0	0	0	0
United Arab Emirates	1	0	0	1	1	0	0	0	0
United Arab Emirates	1	0	0	1	0	1	1	1	0
United Arab Emirates	0	0	0	1	1	0	1	0	0
United Arab Emirates	0	1	1	1	1	0	1	0	0
United Arab Emirates	0	0	0	1	1	1	1	1	0
United Arab Emirates	0	0	0	1	1	0	0	0	0
United Arab Emirates	0	0	0	1	1	0	0	0	0
United Arab Emirates	1	0	0	1	1	0	1	1	0
United Arab Emirates	1	0	0	1	1	1	0	0	0
United Arab Emirates	0	0	0	0	1	1	0	0	0
United Arab Emirates	0	0	0	0	0	0	0	0	0
United Arab Emirates	0	0	0	1	0	0	0	0	0
United Arab Emirates	0	0	0	1	1	0	1	1	0
United Arab Emirates	0	0	0	1	0	0	0	0	0
United Arab Emirates	1	0	0	1	1	1	1	0	0
United Arab Emirates	0	0	0	1	0	0	1	0	0
United Arab Emirates	1	0	0	1	0	0	0	0	0
United Arab Emirates	0	0	0	1	0	0	0	0	0
United Arab Emirates	1	0	0	1	1	0	1	0	0
United Arab Emirates	1	0	0	1	1	0	1	0	0
United Arab Emirates	0	0	0	0	0	0	0	0	0
United Arab Emirates	0	0	0	1	0	0	0	0	0
United Arab Emirates	0	0	0	1	1	0	0	0	0
United Arab Emirates	0	0	0	1	1	1	0	0	0
United Arab Emirates	1	1	0	1	1	0	1	1	1
United Arab Emirates	0	0	0	1	1	0	1	1	0
United Arab Emirates	1	0	0	1	0	0	0	0	0
United Arab Emirates	1	0	0	1	1	1	1	1	1
United Arab Emirates	0	0	0	1	0	0	0	0	0
United Arab Emirates	1	0	0	1	1	1	1	1	0
United Arab Emirates	0	0	0	1	0	0	1	1	0
United Arab Emirates	0	0	0	1	1	0	1	0	0
United Arab Emirates	0	0	0	0	0	0	0	0	0
United Arab Emirates	1	0	0	1	0	0	0	0	0
United Arab Emirates	1	0	1	1	1	1	1	0	0
United Arab Emirates	0	0	0	0	0	0	0	1	0
United Arab Emirates	0	0	0	1	0	0	0	0	0
United Arab Emirates	0	0	0	1	0	0	1	0	0
United Arab Emirates	0	0	0	0	0	0	1	0	0
United Arab Emirates	0	0	0	1	0	0	0	0	0
United Arab Emirates	0	0	0	1	0	0	1	0	0
United Arab Emirates	1	0	1	0	1	1	0	0	0
[truncated: 24,540 more rows]
